# Supplementary material for: Intercropping Pinto Peanut in Litchi Orchard Effectively Improved Soil Available Potassium Content, Optimized Soil Bacterial Community Structure, and Advanced Bacterial Community Diversity
Source: Front Microbiol. 2022 May 12;13:868312. doi: 10.3389/fmicb.2022.868312 (PMC9134032; doi:10.3389/fmicb.2022.868312)
Supplement: Supplementary file 1 [file Data_Sheet_1.zip]

Archive with 11 entries (11 files):
- Raw data/File 1.XLSX
- Raw data/File 10.XLSX
- Raw data/File 11.XLSX
- Raw data/File 2.XLS
- Raw data/File 3.XLS
- Raw data/File 4.XLS
- Raw data/File 5.XLS
- Raw data/File 6.XLS
- Raw data/File 7.XLS
- Raw data/File 8.XLSX
- Raw data/File 9.XLSX
