# Supplementary material for: Intercropping Pinto Peanut in Litchi Orchard Effectively Improved Soil Available Potassium Content, Optimized Soil Bacterial Community Structure, and Advanced Bacterial Community Diversity
Source: Front Microbiol. 2022 May 12;13:868312. doi: 10.3389/fmicb.2022.868312 (PMC9134032; doi:10.3389/fmicb.2022.868312)
Supplement: Supplementary file 1 [file Data_Sheet_1.zip › Raw data/File 1.XLSX]

## Sheet: Sheet1
	1	2	3	4	5	6	7
	土壤蔗糖酶（S-SC)mg/d/g	脲酶活力（μg/d /g 土样）	过氧化氢酶S-CAT（μmol/d/g土样）	土壤多酚氧化酶（S-PPO)mg/d/g	土壤酸性蛋白酶（S-ACPT）mg/d/g	土壤中性蛋白酶（S-NPT）mg/d/g	土壤碱性蛋白酶（S-ALPT）mg/d/g
CK-1	3.92496	905.648	52.3083	45.84	0.959092	3.48569	2.37219
CK-2	3.91272	855.45	48.3516	45.472	0.947742	3.21211	2.18491
CK-3	4.74096	938.08	57.3243	57.472	1.03795	3.36533	2.44597
LP-1	10.475	1063.9	60.8718	66.592	1.54363	3.63774	2.92268
LP-2	12.3216	1049.86	62.9046	65.152	1.61173	3.03618	2.50839
LP-3	9.17184	990.323	60.9477	65.504	2.02601	3.55947	2.15086
	10.6562	1034.7	61.5747	65.7493	1.72712	3.41113	2.52731
	8	9	10	11	12	13	14	15	16
	SOC	TN	AT	TP	AP	PH	TK	AK	D/W
CK-1	0.0512	1.35	70	0.856921	150.462	5.74	2.18052	246.418	0.970175
CK-2	0.05	0.932	65.5	0.748808	158.146	5.85	1.88828	247.153	0.973762
CK-3	0.0525	1.292	63	0.987674	168.362	5.65	2.54905	248.491	0.976288
	0.0512333	1.19133	66.1667	0.864468	158.99	5.74667	2.20595	247.354	0.973408
LP-1	0.0528	1.381	56	0.725487	162.815	5.5	2.73215	806.116	0.974611
LP-2	0.0513	1.413	49	0.639091	145.039	5.6	2.13658	626.501	0.976268
LP-3	0.0511	0.984	58.5	0.761767	129.51	5.78	1.95721	740.268	0.975774
	0.0517333	1.25933	54.5	0.708782	145.788	5.62667	2.27532	724.295	0.975551

## Sheet: Sheet2
CORRELATIONS
/VARIABLES=VAR00001 VAR00002 VAR00003 VAR00004 VAR00005 VAR00006 VAR00007 VAR00008 VAR00009 VAR00010 VAR00011 VAR00012 VAR00013 VAR00014 VAR00015 VAR00016
/PRINT=TWOTAIL NOSIG
/MISSING=PAIRWISE.
相关性
附注
创建的输出		20-JAN-2021 11:50:49
注释
输入	活动的数据集	数据集0
	过滤器	<none>
	权重	<none>
	拆分文件	<none>
	工作数据文件中的 N 行	6
缺失值处理	缺失定义	用户定义的缺失值以缺失对待。
	使用的案例	每对变量的统计都基于具有该对变量有效数据的所有案例。
语法		CORRELATIONS /VARIABLES=VAR00001 VAR00002 VAR00003 VAR00004 VAR00005 VAR00006 VAR00007 VAR00008 VAR00009 VAR00010 VAR00011 VAR00012 VAR00013 VAR00014 VAR00015 VAR00016 /PRINT=TWOTAIL NOSIG /MISSING=PAIRWISE.
资源	处理器时间	00:00:00.06
	已用时间	00:00:00.08
[数据集0]
相关性
		VAR00001	VAR00002	VAR00003	VAR00004	VAR00005	VAR00006	VAR00007	VAR00008	VAR00009	VAR00010	VAR00011	VAR00012	VAR00013	VAR00014	VAR00015	VAR00016
VAR00001	Pearson 相关性	1	.939**	.890*	.892*	.819*	-0.0777218	0.469084	0.313759	0.355323	-.953**	-0.720223	-0.389338	-0.631789	0.181193	.896*	0.561093
	显著性（双侧）		0.00541734	0.0175682	0.0167727	0.0463309	0.883652	0.347983	0.544805	0.489446	0.00331699	0.106463	0.445502	0.178409	0.731185	0.0156397	0.246684
	N	6	6	6	6	6	6	6	6	6	6	6	6	6	6	6	6
VAR00002	Pearson 相关性	.939**	1	.939**	.927**	0.738225	0.143165	0.679836	0.610727	0.553365	-.864*	-0.495971	-0.194345	-.827*	0.484728	.880*	0.503398
	显著性（双侧）	0.00541734		0.00553792	0.00775067	0.09382	0.78672	0.137348	0.197806	0.254677	0.0266198	0.317045	0.712152	0.0425232	0.329854	0.0208077	0.308686
	N	6	6	6	6	6	6	6	6	6	6	6	6	6	6	6	6
VAR00003	Pearson 相关性	.890*	.939**	1	.964**	0.808789	0.0970077	0.460301	0.583289	0.453375	-.848*	-0.332447	-0.323575	-0.696799	0.379049	.812*	0.64975
	显著性（双侧）	0.0175682	0.00553792		0.00194382	0.051347	0.854945	0.358312	0.224291	0.366532	0.0327988	0.519701	0.531577	0.12396	0.458657	0.049756	0.162529
	N	6	6	6	6	6	6	6	6	6	6	6	6	6	6	6	6
VAR00004	Pearson 相关性	.892*	.927**	.964**	1	.854*	0.173264	0.469497	0.567859	0.28706	-.859*	-0.378776	-0.278234	-0.665561	0.385592	.887*	0.730867
	显著性（双侧）	0.0167727	0.00775067	0.00194382		0.0305856	0.742705	0.3475	0.239768	0.581238	0.0282421	0.459007	0.593419	0.149071	0.450278	0.0183893	0.0989019
	N	6	6	6	6	6	6	6	6	6	6	6	6	6	6	6	6
VAR00005	Pearson 相关性	.819*	0.738225	0.808789	.854*	1	0.223959	0.0703369	0.14972	-0.0758558	-0.712981	-0.533586	-0.709774	-0.25066	-0.074269	.905*	0.538969
	显著性（双侧）	0.0463309	0.09382	0.051347	0.0305856		0.669678	0.894669	0.777098	0.886435	0.111747	0.275581	0.114123	0.631885	0.888801	0.0130812	0.269828
	N	6	6	6	6	6	6	6	6	6	6	6	6	6	6	6	6
VAR00006	Pearson 相关性	-0.0777218	0.143165	0.0970077	0.173264	0.223959	1	0.267775	0.464493	-0.0261676	0.304021	0.302334	-0.0186949	-0.157386	0.423586	0.323921	-0.268765
	显著性（双侧）	0.883652	0.78672	0.854945	0.742705	0.669678		0.607938	0.353369	0.960758	0.558019	0.560316	0.971961	0.76587	0.402622	0.531112	0.606559
	N	6	6	6	6	6	6	6	6	6	6	6	6	6	6	6	6
VAR00007	Pearson 相关性	0.469084	0.679836	0.460301	0.469497	0.0703369	0.267775	1	0.796118	0.759653	-0.412289	-0.156068	0.506704	-.942**	.876*	0.445104	0.0912769
	显著性（双侧）	0.347983	0.137348	0.358312	0.3475	0.894669	0.607938		0.0581145	0.079708	0.416608	0.767799	0.304991	0.00492402	0.0222209	0.376436	0.863465
	N	6	6	6	6	6	6	6	6	6	6	6	6	6	6	6	6
VAR00008	Pearson 相关性	0.313759	0.610727	0.583289	0.567859	0.14972	0.464493	0.796118	1	0.675557	-0.278557	0.318507	0.448758	-.856*	.955**	0.350224	0.291131
	显著性（双侧）	0.544805	0.197806	0.224291	0.239768	0.777098	0.353369	0.0581145		0.140819	0.592971	0.538395	0.372049	0.029563	0.00295965	0.496142	0.575641
	N	6	6	6	6	6	6	6	6	6	6	6	6	6	6	6	6
VAR00009	Pearson 相关性	0.355323	0.553365	0.453375	0.28706	-0.0758558	-0.0261676	0.759653	0.675557	1	-0.31604	0.0160872	0.331306	-.824*	0.685844	0.13855	-0.0655033
	显著性（双侧）	0.489446	0.254677	0.366532	0.581238	0.886435	0.960758	0.079708	0.140819		0.541723	0.975871	0.521224	0.0437661	0.132539	0.793504	0.901886
	N	6	6	6	6	6	6	6	6	6	6	6	6	6	6	6	6
VAR00010	Pearson 相关性	-.953**	-.864*	-.848*	-.859*	-0.712981	0.304021	-0.412289	-0.278557	-0.31604	1	0.667162	0.25661	0.603978	-0.161794	-0.765249	-0.732837
	显著性（双侧）	0.00331699	0.0266198	0.0327988	0.0282421	0.111747	0.558019	0.416608	0.592971	0.541723		0.147736	0.623534	0.204195	0.759427	0.0761934	0.0975298
	N	6	6	6	6	6	6	6	6	6	6	6	6	6	6	6	6
VAR00011	Pearson 相关性	-0.720223	-0.495971	-0.332447	-0.378776	-0.533586	0.302334	-0.156068	0.318507	0.0160872	0.667162	1	0.458706	0.156279	0.315238	-0.632685	-0.15337
	显著性（双侧）	0.106463	0.317045	0.519701	0.459007	0.275581	0.560316	0.767799	0.538395	0.975871	0.147736		0.360199	0.76749	0.542806	0.177601	0.771749
	N	6	6	6	6	6	6	6	6	6	6	6	6	6	6	6	6
VAR00012	Pearson 相关性	-0.389338	-0.194345	-0.323575	-0.278234	-0.709774	-0.0186949	0.506704	0.448758	0.331306	0.25661	0.458706	1	-0.356645	0.660045	-0.439399	-0.051105
	显著性（双侧）	0.445502	0.712152	0.531577	0.593419	0.114123	0.971961	0.304991	0.372049	0.521224	0.623534	0.360199		0.487714	0.15371	0.38332	0.923409
	N	6	6	6	6	6	6	6	6	6	6	6	6	6	6	6	6
VAR00013	Pearson 相关性	-0.631789	-.827*	-0.696799	-0.665561	-0.25066	-0.157386	-.942**	-.856*	-.824*	0.603978	0.156279	-0.356645	1	-.849*	-0.533182	-0.316107
	显著性（双侧）	0.178409	0.0425232	0.12396	0.149071	0.631885	0.76587	0.00492402	0.029563	0.0437661	0.204195	0.76749	0.487714		0.0322762	0.276014	0.541633
	N	6	6	6	6	6	6	6	6	6	6	6	6	6	6	6	6
VAR00014	Pearson 相关性	0.181193	0.484728	0.379049	0.385592	-0.074269	0.423586	.876*	.955**	0.685844	-0.161794	0.315238	0.660045	-.849*	1	0.215261	0.149484
	显著性（双侧）	0.731185	0.329854	0.458657	0.450278	0.888801	0.402622	0.0222209	0.00295965	0.132539	0.759427	0.542806	0.15371	0.0322762		0.682096	0.777444
	N	6	6	6	6	6	6	6	6	6	6	6	6	6	6	6	6
VAR00015	Pearson 相关性	.896*	.880*	.812*	.887*	.905*	0.323921	0.445104	0.350224	0.13855	-0.765249	-0.632685	-0.439399	-0.533182	0.215261	1	0.447412
	显著性（双侧）	0.0156397	0.0208077	0.049756	0.0183893	0.0130812	0.531112	0.376436	0.496142	0.793504	0.0761934	0.177601	0.38332	0.276014	0.682096		0.373662
	N	6	6	6	6	6	6	6	6	6	6	6	6	6	6	6	6
VAR00016	Pearson 相关性	0.561093	0.503398	0.64975	0.730867	0.538969	-0.268765	0.0912769	0.291131	-0.0655033	-0.732837	-0.15337	-0.051105	-0.316107	0.149484	0.447412	1
	显著性（双侧）	0.246684	0.308686	0.162529	0.0989019	0.269828	0.606559	0.863465	0.575641	0.901886	0.0975298	0.771749	0.923409	0.541633	0.777444	0.373662
	N	6	6	6	6	6	6	6	6	6	6	6	6	6	6	6	6
**. 在 .01 水平（双侧）上显著相关。
*. 在 0.05 水平（双侧）上显著相关。
NONPAR CORR
/VARIABLES=VAR00001 VAR00002 VAR00003 VAR00004 VAR00005 VAR00006 VAR00007 VAR00008 VAR00009 VAR00010 VAR00011 VAR00012 VAR00013 VAR00014 VAR00015 VAR00016
/PRINT=BOTH TWOTAIL NOSIG
/MISSING=PAIRWISE.
非参数相关系数
附注
创建的输出		20-JAN-2021 11:50:50
注释
输入	活动的数据集	数据集0
	过滤器	<none>
	权重	<none>
	拆分文件	<none>
	工作数据文件中的 N 行	6
缺失值处理	缺失的定义	用户定义的缺失值将作为丢失对待。
	使用的案例	每对变量的统计量是根据变量对中具有有效值的所有案例计算的。
语法		NONPAR CORR /VARIABLES=VAR00001 VAR00002 VAR00003 VAR00004 VAR00005 VAR00006 VAR00007 VAR00008 VAR00009 VAR00010 VAR00011 VAR00012 VAR00013 VAR00014 VAR00015 VAR00016 /PRINT=BOTH TWOTAIL NOSIG /MISSING=PAIRWISE.
资源	处理器时间	00:00:00.03
	已用时间	00:00:00.08
	允许的案例数目	42509 案例a
a. 以工作空间内存的可用性为基础
[数据集0]
相关系数
			VAR00001	VAR00002	VAR00003	VAR00004	VAR00005	VAR00006	VAR00007	VAR00008	VAR00009	VAR00010	VAR00011	VAR00012	VAR00013	VAR00014	VAR00015	VAR00016
Kendall 的 tau_b	VAR00001	相关系数	1	.867*	.867*	.733*	.733*	0.2	0.466667	0.466667	0.6	-.867*	-0.466667	-0.2	-0.6	0.333333	0.6	0.333333
		Sig.（双侧）		0.014595	0.014595	0.0387775	0.0387775	0.573025	0.188486	0.188486	0.0908739	0.014595	0.188486	0.573025	0.0908739	0.347558	0.0908739	0.347558
		N	6	6	6	6	6	6	6	6	6	6	6	6	6	6	6	6
	VAR00002	相关系数	.867*	1	.733*	.867*	0.6	0.333333	0.6	0.6	0.466667	-.733*	-0.333333	-0.0666667	-.733*	0.466667	.733*	0.2
		Sig.（双侧）	0.014595		0.0387775	0.014595	0.0908739	0.347558	0.0908739	0.0908739	0.188486	0.0387775	0.347558	0.850981	0.0387775	0.188486	0.0387775	0.573025
		N	6	6	6	6	6	6	6	6	6	6	6	6	6	6	6	6
	VAR00003	相关系数	.867*	.733*	1	0.6	.867*	0.0666667	0.333333	0.333333	0.466667	-.733*	-0.333333	-0.333333	-0.466667	0.2	0.466667	0.466667
		Sig.（双侧）	0.014595	0.0387775		0.0908739	0.014595	0.850981	0.347558	0.347558	0.188486	0.0387775	0.347558	0.347558	0.188486	0.573025	0.188486	0.188486
		N	6	6	6	6	6	6	6	6	6	6	6	6	6	6	6	6
	VAR00004	相关系数	.733*	.867*	0.6	1	.733*	0.466667	0.466667	0.466667	0.333333	-0.6	-0.2	-0.2	-0.6	0.333333	.867*	0.0666667
		Sig.（双侧）	0.0387775	0.014595	0.0908739		0.0387775	0.188486	0.188486	0.188486	0.347558	0.0908739	0.573025	0.573025	0.0908739	0.347558	0.014595	0.850981
		N	6	6	6	6	6	6	6	6	6	6	6	6	6	6	6	6
	VAR00005	相关系数	.733*	0.6	.867*	.733*	1	0.2	0.2	0.2	0.333333	-0.6	-0.2	-0.466667	-0.333333	0.0666667	0.6	0.333333
		Sig.（双侧）	0.0387775	0.0908739	0.014595	0.0387775		0.573025	0.573025	0.573025	0.347558	0.0908739	0.573025	0.188486	0.347558	0.850981	0.0908739	0.347558
		N	6	6	6	6	6	6	6	6	6	6	6	6	6	6	6	6
	VAR00006	相关系数	0.2	0.333333	0.0666667	0.466667	0.2	1	-0.0666667	0.2	0.0666667	-0.0666667	0.0666667	0.0666667	-0.0666667	0.333333	0.333333	-0.2
		Sig.（双侧）	0.573025	0.347558	0.850981	0.188486	0.573025		0.850981	0.573025	0.850981	0.850981	0.850981	0.850981	0.850981	0.347558	0.347558	0.573025
		N	6	6	6	6	6	6	6	6	6	6	6	6	6	6	6	6
	VAR00007	相关系数	0.466667	0.6	0.333333	0.466667	0.2	-0.0666667	1	.733*	0.6	-0.333333	-0.2	0.333333	-.867*	0.6	0.333333	0.0666667
		Sig.（双侧）	0.188486	0.0908739	0.347558	0.188486	0.573025	0.850981		0.0387775	0.0908739	0.347558	0.573025	0.347558	0.014595	0.0908739	0.347558	0.850981
		N	6	6	6	6	6	6	6	6	6	6	6	6	6	6	6	6
	VAR00008	相关系数	0.466667	0.6	0.333333	0.466667	0.2	0.2	.733*	1	0.6	-0.333333	0.0666667	0.333333	-.867*	.867*	0.333333	0.333333
		Sig.（双侧）	0.188486	0.0908739	0.347558	0.188486	0.573025	0.573025	0.0387775		0.0908739	0.347558	0.850981	0.347558	0.014595	0.014595	0.347558	0.347558
		N	6	6	6	6	6	6	6	6	6	6	6	6	6	6	6	6
	VAR00009	相关系数	0.6	0.466667	0.466667	0.333333	0.333333	0.0666667	0.6	0.6	1	-0.466667	-0.333333	-0.0666667	-.733*	0.466667	0.2	0.2
		Sig.（双侧）	0.0908739	0.188486	0.188486	0.347558	0.347558	0.850981	0.0908739	0.0908739		0.188486	0.347558	0.850981	0.0387775	0.188486	0.573025	0.573025
		N	6	6	6	6	6	6	6	6	6	6	6	6	6	6	6	6
	VAR00010	相关系数	-.867*	-.733*	-.733*	-0.6	-0.6	-0.0666667	-0.333333	-0.333333	-0.466667	1	0.6	0.0666667	0.466667	-0.2	-.733*	-0.466667
		Sig.（双侧）	0.014595	0.0387775	0.0387775	0.0908739	0.0908739	0.850981	0.347558	0.347558	0.188486		0.0908739	0.850981	0.188486	0.573025	0.0387775	0.188486
		N	6	6	6	6	6	6	6	6	6	6	6	6	6	6	6	6
	VAR00011	相关系数	-0.466667	-0.333333	-0.333333	-0.2	-0.2	0.0666667	-0.2	0.0666667	-0.333333	0.6	1	0.2	0.0666667	0.2	-0.333333	-0.0666667
		Sig.（双侧）	0.188486	0.347558	0.347558	0.573025	0.573025	0.850981	0.573025	0.850981	0.347558	0.0908739		0.573025	0.850981	0.573025	0.347558	0.850981
		N	6	6	6	6	6	6	6	6	6	6	6	6	6	6	6	6
	VAR00012	相关系数	-0.2	-0.0666667	-0.333333	-0.2	-0.466667	0.0666667	0.333333	0.333333	-0.0666667	0.0666667	0.2	1	-0.2	0.466667	-0.0666667	0.2
		Sig.（双侧）	0.573025	0.850981	0.347558	0.573025	0.188486	0.850981	0.347558	0.347558	0.850981	0.850981	0.573025		0.573025	0.188486	0.850981	0.573025
		N	6	6	6	6	6	6	6	6	6	6	6	6	6	6	6	6
	VAR00013	相关系数	-0.6	-.733*	-0.466667	-0.6	-0.333333	-0.0666667	-.867*	-.867*	-.733*	0.466667	0.0666667	-0.2	1	-.733*	-0.466667	-0.2
		Sig.（双侧）	0.0908739	0.0387775	0.188486	0.0908739	0.347558	0.850981	0.014595	0.014595	0.0387775	0.188486	0.850981	0.573025		0.0387775	0.188486	0.573025
		N	6	6	6	6	6	6	6	6	6	6	6	6	6	6	6	6
	VAR00014	相关系数	0.333333	0.466667	0.2	0.333333	0.0666667	0.333333	0.6	.867*	0.466667	-0.2	0.2	0.466667	-.733*	1	0.2	0.2
		Sig.（双侧）	0.347558	0.188486	0.573025	0.347558	0.850981	0.347558	0.0908739	0.014595	0.188486	0.573025	0.573025	0.188486	0.0387775		0.573025	0.573025
		N	6	6	6	6	6	6	6	6	6	6	6	6	6	6	6	6
	VAR00015	相关系数	0.6	.733*	0.466667	.867*	0.6	0.333333	0.333333	0.333333	0.2	-.733*	-0.333333	-0.0666667	-0.466667	0.2	1	0.2
		Sig.（双侧）	0.0908739	0.0387775	0.188486	0.014595	0.0908739	0.347558	0.347558	0.347558	0.573025	0.0387775	0.347558	0.850981	0.188486	0.573025		0.573025
		N	6	6	6	6	6	6	6	6	6	6	6	6	6	6	6	6
	VAR00016	相关系数	0.333333	0.2	0.466667	0.0666667	0.333333	-0.2	0.0666667	0.333333	0.2	-0.466667	-0.0666667	0.2	-0.2	0.2	0.2	1
		Sig.（双侧）	0.347558	0.573025	0.188486	0.850981	0.347558	0.573025	0.850981	0.347558	0.573025	0.188486	0.850981	0.573025	0.573025	0.573025	0.573025
		N	6	6	6	6	6	6	6	6	6	6	6	6	6	6	6	6
Spearman 的 rho	VAR00001	相关系数	1	.943**	.943**	.829*	.829*	0.0857143	0.6	0.6	0.771429	-.943**	-0.6	-0.257143	-0.771429	0.371429	0.771429	0.542857
		Sig.（双侧）		0.00480466	0.00480466	0.0415627	0.0415627	0.871743	0.208	0.208	0.0723965	0.00480466	0.208	0.622787	0.0723965	0.468478	0.0723965	0.265703
		N	6	6	6	6	6	6	6	6	6	6	6	6	6	6	6	6
	VAR00002	相关系数	.943**	1	.829*	.943**	0.771429	0.371429	0.657143	0.714286	0.714286	-.886*	-0.542857	-0.0857143	-.829*	0.542857	.886*	0.428571
		Sig.（双侧）	0.00480466		0.0415627	0.00480466	0.0723965	0.468478	0.156175	0.110787	0.110787	0.0188455	0.265703	0.871743	0.0415627	0.265703	0.0188455	0.396501
		N	6	6	6	6	6	6	6	6	6	6	6	6	6	6	6	6
	VAR00003	相关系数	.943**	.829*	1	0.771429	.943**	0.0285714	0.314286	0.371429	0.6	-.886*	-0.485714	-0.485714	-0.542857	0.142857	0.714286	0.6
		Sig.（双侧）	0.00480466	0.0415627		0.0723965	0.00480466	0.957155	0.544093	0.468478	0.208	0.0188455	0.328723	0.328723	0.265703	0.787172	0.110787	0.208
		N	6	6	6	6	6	6	6	6	6	6	6	6	6	6	6	6
	VAR00004	相关系数	.829*	.943**	0.771429	1	.829*	0.6	0.428571	0.6	0.485714	-0.771429	-0.371429	-0.142857	-0.657143	0.485714	.943**	0.371429
		Sig.（双侧）	0.0415627	0.00480466	0.0723965		0.0415627	0.208	0.396501	0.208	0.328723	0.0723965	0.468478	0.787172	0.156175	0.328723	0.00480466	0.468478
		N	6	6	6	6	6	6	6	6	6	6	6	6	6	6	6	6
	VAR00005	相关系数	.829*	0.771429	.943**	.829*	1	0.257143	0.0857143	0.257143	0.371429	-0.771429	-0.314286	-0.542857	-0.371429	0.0857143	0.771429	0.542857
		Sig.（双侧）	0.0415627	0.0723965	0.00480466	0.0415627		0.622787	0.871743	0.622787	0.468478	0.0723965	0.544093	0.265703	0.468478	0.871743	0.0723965	0.265703
		N	6	6	6	6	6	6	6	6	6	6	6	6	6	6	6	6
	VAR00006	相关系数	0.0857143	0.371429	0.0285714	0.6	0.257143	1	0.0285714	0.314286	-0.0285714	0.0285714	0.2	0.0857143	-0.2	0.485714	0.485714	-0.257143
		Sig.（双侧）	0.871743	0.468478	0.957155	0.208	0.622787		0.957155	0.544093	0.957155	0.957155	0.704	0.871743	0.704	0.328723	0.328723	0.622787
		N	6	6	6	6	6	6	6	6	6	6	6	6	6	6	6	6
	VAR00007	相关系数	0.6	0.657143	0.314286	0.428571	0.0857143	0.0285714	1	.886*	.829*	-0.542857	-0.428571	0.485714	-.943**	0.771429	0.371429	0.257143
		Sig.（双侧）	0.208	0.156175	0.544093	0.396501	0.871743	0.957155		0.0188455	0.0415627	0.265703	0.396501	0.328723	0.00480466	0.0723965	0.468478	0.622787
		N	6	6	6	6	6	6	6	6	6	6	6	6	6	6	6	6
	VAR00008	相关系数	0.6	0.714286	0.371429	0.6	0.257143	0.314286	.886*	1	0.714286	-0.485714	-0.0857143	0.542857	-.943**	.943**	0.485714	0.428571
		Sig.（双侧）	0.208	0.110787	0.468478	0.208	0.622787	0.544093	0.0188455		0.110787	0.328723	0.871743	0.265703	0.00480466	0.00480466	0.328723	0.396501
		N	6	6	6	6	6	6	6	6	6	6	6	6	6	6	6	6
	VAR00009	相关系数	0.771429	0.714286	0.6	0.485714	0.371429	-0.0285714	.829*	0.714286	1	-0.6	-0.485714	-0.0285714	-.886*	0.6	0.314286	0.2
		Sig.（双侧）	0.0723965	0.110787	0.208	0.328723	0.468478	0.957155	0.0415627	0.110787		0.208	0.328723	0.957155	0.0188455	0.208	0.544093	0.704
		N	6	6	6	6	6	6	6	6	6	6	6	6	6	6	6	6
	VAR00010	相关系数	-.943**	-.886*	-.886*	-0.771429	-0.771429	0.0285714	-0.542857	-0.485714	-0.6	1	0.714286	0.2	0.657143	-0.2	-.829*	-0.6
		Sig.（双侧）	0.00480466	0.0188455	0.0188455	0.0723965	0.0723965	0.957155	0.265703	0.328723	0.208		0.110787	0.704	0.156175	0.704	0.0415627	0.208
		N	6	6	6	6	6	6	6	6	6	6	6	6	6	6	6	6
	VAR00011	相关系数	-0.6	-0.542857	-0.485714	-0.371429	-0.314286	0.2	-0.428571	-0.0857143	-0.485714	0.714286	1	0.314286	0.371429	0.142857	-0.485714	0.0285714
		Sig.（双侧）	0.208	0.265703	0.328723	0.468478	0.544093	0.704	0.396501	0.871743	0.328723	0.110787		0.544093	0.468478	0.787172	0.328723	0.957155
		N	6	6	6	6	6	6	6	6	6	6	6	6	6	6	6	6
	VAR00012	相关系数	-0.257143	-0.0857143	-0.485714	-0.142857	-0.542857	0.0857143	0.485714	0.542857	-0.0285714	0.2	0.314286	1	-0.314286	0.6	-0.0857143	0.142857
		Sig.（双侧）	0.622787	0.871743	0.328723	0.787172	0.265703	0.871743	0.328723	0.265703	0.957155	0.704	0.544093		0.544093	0.208	0.871743	0.787172
		N	6	6	6	6	6	6	6	6	6	6	6	6	6	6	6	6
	VAR00013	相关系数	-0.771429	-.829*	-0.542857	-0.657143	-0.371429	-0.2	-.943**	-.943**	-.886*	0.657143	0.371429	-0.314286	1	-.829*	-0.542857	-0.371429
		Sig.（双侧）	0.0723965	0.0415627	0.265703	0.156175	0.468478	0.704	0.00480466	0.00480466	0.0188455	0.156175	0.468478	0.544093		0.0415627	0.265703	0.468478
		N	6	6	6	6	6	6	6	6	6	6	6	6	6	6	6	6
	VAR00014	相关系数	0.371429	0.542857	0.142857	0.485714	0.0857143	0.485714	0.771429	.943**	0.6	-0.2	0.142857	0.6	-.829*	1	0.314286	0.2
		Sig.（双侧）	0.468478	0.265703	0.787172	0.328723	0.871743	0.328723	0.0723965	0.00480466	0.208	0.704	0.787172	0.208	0.0415627		0.544093	0.704
		N	6	6	6	6	6	6	6	6	6	6	6	6	6	6	6	6
	VAR00015	相关系数	0.771429	.886*	0.714286	.943**	0.771429	0.485714	0.371429	0.485714	0.314286	-.829*	-0.485714	-0.0857143	-0.542857	0.314286	1	0.428571
		Sig.（双侧）	0.0723965	0.0188455	0.110787	0.00480466	0.0723965	0.328723	0.468478	0.328723	0.544093	0.0415627	0.328723	0.871743	0.265703	0.544093		0.396501
		N	6	6	6	6	6	6	6	6	6	6	6	6	6	6	6	6
	VAR00016	相关系数	0.542857	0.428571	0.6	0.371429	0.542857	-0.257143	0.257143	0.428571	0.2	-0.6	0.0285714	0.142857	-0.371429	0.2	0.428571	1
		Sig.（双侧）	0.265703	0.396501	0.208	0.468478	0.265703	0.622787	0.622787	0.396501	0.704	0.208	0.957155	0.787172	0.468478	0.704	0.396501
		N	6	6	6	6	6	6	6	6	6	6	6	6	6	6	6	6
*. 在置信度（双测）为 0.05 时，相关性是显著的。
**. 在置信度（双测）为 0.01 时，相关性是显著的。

## Sheet: Sheet3
	土壤蔗糖酶（S-SC)mg/d/g	脲酶活力（μg/d /g 土样）	过氧化氢酶S-CAT（μmol/d/g土样）	土壤多酚氧化酶（S-PPO)mg/d/g	土壤酸性蛋白酶（S-ACPT）mg/d/g	土壤中性蛋白酶（S-NPT）mg/d/g	土壤碱性蛋白酶（S-ALPT）mg/d/g	SOC	TN	AT	TP	AP	PH	TK	AK	D/W
土壤蔗糖酶（S-SC)mg/d/g	1	.943**	.943**	.829*	.829*	0.0857143	0.6	0.6	0.771429	-.943**	-0.6	-0.257143	-0.771429	0.371429	0.771429	0.542857
脲酶活力（μg/d /g 土样）	.943**	1	.829*	.943**	0.771429	0.371429	0.657143	0.714286	0.714286	-.886*	-0.542857	-0.0857143	-.829*	0.542857	.886*	0.428571
过氧化氢酶S-CAT（μmol/d/g土样）	.943**	.829*	1	0.771429	.943**	0.0285714	0.314286	0.371429	0.6	-.886*	-0.485714	-0.485714	-0.542857	0.142857	0.714286	0.6
土壤多酚氧化酶（S-PPO)mg/d/g	.829*	.943**	0.771429	1	.829*	0.6	0.428571	0.6	0.485714	-0.771429	-0.371429	-0.142857	-0.657143	0.485714	.943**	0.371429
土壤酸性蛋白酶（S-ACPT）mg/d/g	.829*	0.771429	.943**	.829*	1	0.257143	0.0857143	0.257143	0.371429	-0.771429	-0.314286	-0.542857	-0.371429	0.0857143	0.771429	0.542857
土壤中性蛋白酶（S-NPT）mg/d/g	0.0857143	0.371429	0.0285714	0.6	0.257143	1	0.0285714	0.314286	-0.0285714	0.0285714	0.2	0.0857143	-0.2	0.485714	0.485714	-0.257143
土壤碱性蛋白酶（S-ALPT）mg/d/g	0.6	0.657143	0.314286	0.428571	0.0857143	0.0285714	1	.886*	.829*	-0.542857	-0.428571	0.485714	-.943**	0.771429	0.371429	0.257143
SOC	0.6	0.714286	0.371429	0.6	0.257143	0.314286	.886*	1	0.714286	-0.485714	-0.0857143	0.542857	-.943**	.943**	0.485714	0.428571
TN	0.771429	0.714286	0.6	0.485714	0.371429	-0.0285714	.829*	0.714286	1	-0.6	-0.485714	-0.0285714	-.886*	0.6	0.314286	0.2
AT	-.943**	-.886*	-.886*	-0.771429	-0.771429	0.0285714	-0.542857	-0.485714	-0.6	1	0.714286	0.2	0.657143	-0.2	-.829*	-0.6
TP	-0.6	-0.542857	-0.485714	-0.371429	-0.314286	0.2	-0.428571	-0.0857143	-0.485714	0.714286	1	0.314286	0.371429	0.142857	-0.485714	0.0285714
AP	-0.257143	-0.0857143	-0.485714	-0.142857	-0.542857	0.0857143	0.485714	0.542857	-0.0285714	0.2	0.314286	1	-0.314286	0.6	-0.0857143	0.142857
PH	-0.771429	-.829*	-0.542857	-0.657143	-0.371429	-0.2	-.943**	-.943**	-.886*	0.657143	0.371429	-0.314286	1	-.829*	-0.542857	-0.371429
TK	0.371429	0.542857	0.142857	0.485714	0.0857143	0.485714	0.771429	.943**	0.6	-0.2	0.142857	0.6	-.829*	1	0.314286	0.2
AK	0.771429	.886*	0.714286	.943**	0.771429	0.485714	0.371429	0.485714	0.314286	-.829*	-0.485714	-0.0857143	-0.542857	0.314286	1	0.428571
D/W	0.542857	0.428571	0.6	0.371429	0.542857	-0.257143	0.257143	0.428571	0.2	-0.6	0.0285714	0.142857	-0.371429	0.2	0.428571	1
有机碳SOC/（g/kg）	全氮TN/（g/kg）	速效氮AN/（g/kg）	全磷	酸性速效磷AP/（mg/kg）	全钾TK/（g/kg）	速效钾AK/（mg/kg）	干湿比D/W	酸碱度
			TP/（g/kg）					pH
有机碳SOC/（g/kg）
全氮TN/（g/kg）
速效氮AN/（g/kg）
全磷TP/（g/kg）					有机质全氮水解氮速效磷速效钾
酸性速效磷AP/（mg/kg）
全钾TK/（g/kg）
速效钾AK/（mg/kg）
干湿比D/W
酸碱度pH
