# Supplementary material for: Intercropping Pinto Peanut in Litchi Orchard Effectively Improved Soil Available Potassium Content, Optimized Soil Bacterial Community Structure, and Advanced Bacterial Community Diversity
Source: Front Microbiol. 2022 May 12;13:868312. doi: 10.3389/fmicb.2022.868312 (PMC9134032; doi:10.3389/fmicb.2022.868312)
Supplement: Supplementary file 1 [file Data_Sheet_1.zip › Raw data/File 10.XLSX]

## Sheet: Sheet1
genus	Unassigned	No_Rank	Gp1	Gp2	Gp6	Gaiella	Gp7	Bacillus	Gemmatimonas	Gp3	Candidatus_Koribacter	Ohtaekwangia	Nitrospira	Terrimonas	Nitrososphaera	Rhodoplanes	Gp13	Gp4	Pseudolabrys	Gp5	Flavobacterium	others
CK-1	0.237408	0.23681	0.0774336	0.044763	0.0355515	0.0209319	0.0198118	0.0180452	0.0173806	0.0154136	0.0143827	0.0116744	0.0113349	0.0104947	0.0100747	0.00897371	0.00732703	0.00702879	0.0048441	0.0020696	0.0020418	0.186204
CK-2	0.221878	0.210138	0.121837	0.0408377	0.0417445	0.0207944	0.0117342	0.0236459	0.0267017	0.016905	0.00745691	0.00413081	0.00940161	0.00697615	0.00792528	0.00854842	0.00913854	0.00729496	0.0132188	0.00687712	0.00716186	0.175653
CK-3	0.223311	0.23832	0.0581584	0.0636045	0.0416201	0.0218187	0.0107346	0.0228026	0.0126902	0.0168577	0.0062711	0.00149103	0.0154749	0.00448405	0.0201166	0.00861865	0.0152132	0.0272031	0.0109731	0.00978489	0.002438	0.168014
LP-1	0.16934	0.236467	0.0431259	0.0132001	0.0670684	0.028249	0.00776973	0.0148524	0.0214177	0.0114539	0.0011715	0.00175237	0.010258	0.00971735	0.0281502	0.0114307	0.00306298	0.0238034	0.0204232	0.0109865	0.0100151	0.256284
LP-2	0.167161	0.225449	0.0398942	0.0199367	0.0606778	0.0336143	0.00840164	0.0164557	0.022445	0.0119553	0.00294797	0.00240973	0.0145972	0.00811761	0.0322811	0.0123936	0.00392587	0.027031	0.0146218	0.0105001	0.0122069	0.252976
LP-3	0.209426	0.203315	0.0732974	0.0334158	0.0314467	0.0357277	0.013955	0.0165294	0.0226116	0.0222029	0.00187681	0.00189119	0.0111626	0.00239455	0.0165857	0.0135967	0.010634	0.0134816	0.0127278	0.0065904	0.00911677	0.238014
