# Supplementary material for: Intercropping Pinto Peanut in Litchi Orchard Effectively Improved Soil Available Potassium Content, Optimized Soil Bacterial Community Structure, and Advanced Bacterial Community Diversity
Source: Front Microbiol. 2022 May 12;13:868312. doi: 10.3389/fmicb.2022.868312 (PMC9134032; doi:10.3389/fmicb.2022.868312)
Supplement: Supplementary file 1 [file Data_Sheet_1.zip › Raw data/File 11.XLSX]

## Sheet: Sheet1
phylum	Acidobacteria	Proteobacteria	Actinobacteria	Chloroflexi	Bacteroidetes	Unassigned	Planctomycetes	Firmicutes	Thaumarchaeota	Gemmatimonadetes	No_Rank	Nitrospirae	Verrucomicrobia	Armatimonadetes	others
CK-1	0.25865	0.199452	0.0974094	0.147317	0.0540265	0.0789394	0.0362738	0.029805	0.0126909	0.0173806	0.0158059	0.0113838	0.0129748	0.00859395	0.0192969
CK-2	0.302288	0.209755	0.0761817	0.102683	0.0534035	0.0789808	0.0402684	0.0306386	0.00916638	0.0267017	0.0170783	0.0095151	0.0124935	0.00625816	0.0245879
CK-3	0.288748	0.209093	0.0773979	0.118338	0.0329165	0.0785752	0.0491753	0.0374635	0.0241936	0.0126902	0.0210705	0.0154749	0.00747711	0.00674255	0.0206443
LP-1	0.222298	0.273238	0.110463	0.0926169	0.0720461	0.0447403	0.0472993	0.0241536	0.0284504	0.0214177	0.0161789	0.0102799	0.00819073	0.0064823	0.022145
LP-2	0.223909	0.277089	0.10776	0.0806041	0.0703764	0.0435023	0.0408072	0.0272463	0.036845	0.022445	0.0171599	0.0146011	0.00866232	0.00786341	0.0211286
LP-3	0.249689	0.260869	0.125704	0.0943146	0.0523275	0.0561924	0.0358865	0.0251282	0.0201475	0.0226116	0.01055	0.0112369	0.00758267	0.0102277	0.0175322
