# Supplementary material for: Intercropping Pinto Peanut in Litchi Orchard Effectively Improved Soil Available Potassium Content, Optimized Soil Bacterial Community Structure, and Advanced Bacterial Community Diversity
Source: Front Microbiol. 2022 May 12;13:868312. doi: 10.3389/fmicb.2022.868312 (PMC9134032; doi:10.3389/fmicb.2022.868312)
Supplement: Supplementary file 1 [file Data_Sheet_1.zip › Raw data/File 2.XLS]

genus	CK-1	CK-2	CK-3		LP-1	LP-2	LP-3		Abundance	superkingdom	phylum	class	order	family					AV-CK	AV-LP	��ֵ
No_Rank	48586427	45189172	56392329	50055976	113535435	102445680	40965141	85648752	407114184	-	-	-	-	-	50055976				50055976	85648752	35592776		159728414
Unassigned	48709086	47713738	52840882	49754568.67	81305617	75959382	42196313	66487104	348725018	Bacteria	Unassigned	Unassigned	Unassigned	Unassigned					49754568.67	66487104	16732535.33		35592776
Gp1	15887068	26200482	13761720	18616423.33	20706088	18128225	14768387	17867566.67	109451970	Bacteria	Acidobacteria	Acidobacteria_Gp1	No_Rank	No_Rank					18616423.33	17867566.67	-748856.6667	-0.040225593
Gp6	7294109	8976943	9848333	8706461.667	32201659	27572463	6336064	22036728.67	92229571	Bacteria	Acidobacteria	Acidobacteria_Gp6	No_Rank	No_Rank					8706461.667	22036728.67	13330267	0.604911337	13330267
Gp2	9184043	8781932	15050404	11005459.67	6337797	9059395	6732813	7376668.333	55146384	Bacteria	Acidobacteria	Acidobacteria_Gp2	No_Rank	No_Rank					11005459.67	7376668.333	-3628791.333	-0.329726467
Gaiella	4294609	4471723	5162833	4643055	13563244	15274621	7198614	12012159.67	49965644	Bacteria	Actinobacteria	Actinobacteria	Gaiellales	Gaiellaceae					4643055	12012159.67	7369104.667	0.613470423	7369104.667
Nitrososphaera	2067024	1704291	4760081	2843798.667	13515789	14668772	3341774	10508778.33	40057731	Archaea	Thaumarchaeota	No_Rank	Nitrososphaerales	Nitrososphaeraceae					2843798.667	10508778.33	7664979.667	0.729388272	5660158.333
Gemmatimonas	3565985	5742075	3002819	4103626.333	10283317	10199191	4555906	8346138	37349293	Bacteria	Gemmatimonadetes	Gemmatimonadetes	Gemmatimonadales	Gemmatimonadaceae					4103626.333	8346138	4242511.667	0.508320335	4242511.667
Gp4	1442098	1568744	6436922	3149254.667	11428777	12283110	2716352	8809413	35876003	Bacteria	Acidobacteria	Acidobacteria_Gp4	No_Rank	No_Rank					3149254.667	8809413	5660158.333	0.642512541	4193845.667
Bacillus	3702345	5084931	5395665	4727647	7131121	7477597	3330429	5979715.667	32122088	Bacteria	Firmicutes	Bacilli	Bacillales	Bacillaceae_1					4727647	5979715.667	1252068.667		3218816
Gp3	3162421	3635326	3988948	3595565	5499357	5432575	4473567	5135166.333	26192194	Bacteria	Acidobacteria	Acidobacteria_Gp3	No_Rank	No_Rank					3595565	5135166.333	1539601.333		2713572
Pseudolabrys	993865	2842636	2596496	2144332.333	9805803	6644264	2564467	6338178	25447531	Bacteria	Proteobacteria	Alphaproteobacteria	Rhizobiales	Xanthobacteraceae					2144332.333	6338178	4193845.667	0.661680008	2385099
Nitrospira	2325576	2021770	3661749	2669698.333	4925168	6633067	2249101	4602445.333	21816431	Bacteria	Nitrospirae	Nitrospira	Nitrospirales	Nitrospiraceae					2669698.333	4602445.333	1932747		1997139
Rhodoplanes	1841138	1838295	2039386	1906273	5488227	5631771	2739537	4619845	19578354	Bacteria	Proteobacteria	Alphaproteobacteria	Rhizobiales	Hyphomicrobiaceae					1906273	4619845	2713572		1972183.667
Gp7	4064787	2523385	2540073	3042748.333	3730494	3817770	2811737	3453333.667	19488246	Bacteria	Acidobacteria	Acidobacteria_Gp7	No_Rank	No_Rank					3042748.333	3453333.667	410585.3333		1932747
Gp5	424621	1478891	2315346	1406286	5274955	4771329	1327871	3791385	15593013	Bacteria	Acidobacteria	Acidobacteria_Gp5	No_Rank	No_Rank					1406286	3791385	2385099		1686057.333
Flavobacterium	418916	1540121	576892	845309.6667	4808571	5546906	1836900	4064125.667	14728306	Bacteria	Bacteroidetes	Flavobacteriia	Flavobacteriales	Flavobacteriaceae					845309.6667	4064125.667	3218816	0.792007006	1634933
WPS-1_genera_incertae_sedis	1203618	1555878	1094117	1284537.667	3792014	4500816	1477334	3256721.333	13623777	Bacteria	candidate_division_WPS-1	No_Rank	No_Rank	No_Rank					1284537.667	3256721.333	1972183.667		1539601.333
Terrimonas	2153207	1500187	1061038	1571477.333	4665606	3688704	482467	2945592.333	13551209	Bacteria	Bacteroidetes	Sphingobacteriia	Sphingobacteriales	Chitinophagaceae					1571477.333	2945592.333	1374115		1374115
Gp13	1503289	1965197	3599815	2356100.333	1470635	1783944	2142606	1799061.667	12465486	Bacteria	Acidobacteria	Acidobacteria_Gp13	No_Rank	No_Rank					2356100.333	1799061.667	-557038.6667
Conexibacter	1252807	1019648	864200	1045551.667	3074273	2342054	988842	2135056.333	9541824	Bacteria	Actinobacteria	Actinobacteria	Solirubrobacterales	Conexibacteraceae					1045551.667	2135056.333	1089504.667		1279756.667
Gemmata	1093627	674001	1326302	1031310	2392273	2257187	1034227	1894562.333	8777617	Bacteria	Planctomycetes	Planctomycetia	Planctomycetales	Planctomycetaceae					1031310	1894562.333	863252.3333		1252068.667
Rhizomicrobium	825828	1177389	1344134	1115783.667	2096977	1634252	1674631	1801953.333	8753211	Bacteria	Proteobacteria	Alphaproteobacteria	Alphaproteobacteria_incertae_sedis	No_Rank					1115783.667	1801953.333	686169.6667		1240528.333
Pirellula	823857	892750	989049	901885.3333	2792449	2418668	580505	1930540.667	8497278	Bacteria	Planctomycetes	Planctomycetia	Planctomycetales	Planctomycetaceae					901885.3333	1930540.667	1028655.333		1182431.667
Candidatus_Koribacter	2950896	1603572	1483897	2012788.333	562475	1339580	378151	760068.6667	8318571	Bacteria	Acidobacteria	Acidobacteria_Gp1	No_Rank	No_Rank					2012788.333	760068.6667	-1252719.667	-0.62238023
Nocardioides	411240	253137	484147	382841.3333	2889712	3253179	997050	2379980.333	8288465	Bacteria	Actinobacteria	Actinobacteria	Actinomycetales	Nocardioidaceae					382841.3333	2379980.333	1997139		1089504.667
Dongia	1408645	873668	728654	1003655.667	2894399	1770390	585577	1750122	8261333	Bacteria	Proteobacteria	Alphaproteobacteria	Rhodospirillales	Rhodospirillaceae					1003655.667	1750122	746466.3333		1088642
Thermosporothrix	1469446	1530581	1301330	1433785.667	1107371	1187533	1394275	1229726.333	7990536	Bacteria	Chloroflexi	Ktedonobacteria	Ktedonobacterales	Thermosporotrichaceae					1433785.667	1229726.333	-204059.3333
Aciditerrimonas	688093	708612	779237	725314	2784834	2144623	762093	1897183.333	7867492	Bacteria	Actinobacteria	Actinobacteria	Acidimicrobiales	Acidimicrobineae_incertae_sedis					725314	1897183.333	1171869.333		942584.6667
Ramlibacter	384874	637391	355085	459116.6667	2400477	3442948	592097	2145174	7812872	Bacteria	Proteobacteria	Betaproteobacteria	Burkholderiales	Comamonadaceae					459116.6667	2145174	1686057.333		939038.6667
Bradyrhizobium	490340	683315	680336	617997	1965145	2043256	1567175	1858525.333	7429567	Bacteria	Proteobacteria	Alphaproteobacteria	Rhizobiales	Bradyrhizobiaceae					617997	1858525.333	1240528.333		935514.3333
Latescibacteria_genera_incertae_sedis	111764	884096	895658	630506	2521757	2307284	328403	1719148	7048962	Bacteria	Latescibacteria	No_Rank	No_Rank	No_Rank					630506	1719148	1088642		888472.3333
Chthonomonas/Armatimonadetes_gp3	619421	567734	820429	669194.6667	1662815	1862914	1038338	1521355.667	6571651	Bacteria	Armatimonadetes	Chthonomonadetes	Chthonomonadales	Chthonomonadaceae					669194.6667	1521355.667	852161		878167.3333
Ktedonobacter	737675	879659	610293	742542.3333	1747186	1336632	1117065	1400294.333	6428510	Bacteria	Chloroflexi	Ktedonobacteria	Ktedonobacterales	Ktedonobacteraceae					742542.3333	1400294.333	657752		864055.3333
Acidisphaera	614696	1098408	487391	733498.3333	1888976	1524633	798315	1403974.667	6412419	Bacteria	Proteobacteria	Alphaproteobacteria	Rhodospirillales	Acetobacteraceae					733498.3333	1403974.667	670476.3333		863252.3333
Aridibacter	486402	410656	522737	473265	1795231	2620813	551046	1655696.667	6386885	Bacteria	Acidobacteria	Acidobacteria_Gp4	No_Rank	No_Rank					473265	1655696.667	1182431.667		852161
Ohtaekwangia	2395230	888309	352815	1212118	841367	1095000	381047	772471.3333	5953768	Bacteria	Bacteroidetes	Cytophagia	Cytophagales	No_Rank					1212118	772471.3333	-439646.6667
WPS-2_genera_incertae_sedis	1190238	1456702	523711	1056883.667	1258537	740217	657053	885269	5826458	Bacteria	candidate_division_WPS-2	No_Rank	No_Rank	No_Rank					1056883.667	885269	-171614.6667
Subdivision3_genera_incertae_sedis	675305	764958	678716	706326.3333	1683318	1490451	408811	1194193.333	5701559	Bacteria	Verrucomicrobia	Subdivision3	No_Rank	No_Rank					706326.3333	1194193.333	487867		771238.6667
Solirubrobacter	379758	159292	306119	281723	2208298	1838164	637977	1561479.667	5529608	Bacteria	Actinobacteria	Actinobacteria	Solirubrobacterales	Solirubrobacteraceae					281723	1561479.667	1279756.667		746466.3333
Opitutus	1255169	1108170	363194	908844.3333	1099753	1171026	485124	918634.3333	5482436	Bacteria	Verrucomicrobia	Opitutae	Opitutales	Opitutaceae					908844.3333	918634.3333	9790		732882.6667
Zavarzinella	443906	361184	573323	459471	1663399	1682572	666944	1337638.333	5391328	Bacteria	Planctomycetes	Planctomycetia	Planctomycetales	Planctomycetaceae					459471	1337638.333	878167.3333		701414
Flavisolibacter	626502	286861	251639	388334	1247405	1971945	752195	1323848.333	5136547	Bacteria	Bacteroidetes	Sphingobacteriia	Sphingobacteriales	Chitinophagaceae					388334	1323848.333	935514.3333		686169.6667
Povalibacter	638701	477877	279527	465368.3333	1611841	1719706	263206	1198251	4990858	Bacteria	Proteobacteria	Gammaproteobacteria	Xanthomonadales	Sinobacteraceae					465368.3333	1198251	732882.6667		670476.3333
Sphingobacterium	5116	7323	3892	5443.666667	3924430	852781	143919	1640376.667	4937461	Bacteria	Bacteroidetes	Sphingobacteriia	Sphingobacteriales	Sphingobacteriaceae					5443.666667	1640376.667	1634933		659688
Armatimonadetes_gp4	859476	511158	585972	652202	1010111	1229376	706071	981852.6667	4902164	Bacteria	Armatimonadetes	No_Rank	No_Rank	No_Rank					652202	981852.6667	329650.6667		657752
Chryseolinea	493488	658246	507496	553076.6667	1751874	1219942	167826	1046547.333	4798872	Bacteria	Bacteroidetes	Cytophagia	Cytophagales	No_Rank					553076.6667	1046547.333	493470.6667		644694
Pedomicrobium	281769	148199	479608	303192	2237008	1278877	210807	1242230.667	4636268	Bacteria	Proteobacteria	Alphaproteobacteria	Rhizobiales	Hyphomicrobiaceae					303192	1242230.667	939038.6667		624484.6667
Singulisphaera	516119	639168	570407	575231.3333	1161276	965346	751948	959523.3333	4604264	Bacteria	Planctomycetes	Planctomycetia	Planctomycetales	Planctomycetaceae					575231.3333	959523.3333	384292		598004.6667
Paenibacillus	678843	370948	562626	537472.3333	1120846	1343703	366070	943539.6667	4443036	Bacteria	Firmicutes	Bacilli	Bacillales	Paenibacillaceae_1					537472.3333	943539.6667	406067.3333		577992
Reyranella	206210	385141	359300	316883.6667	1480596	1116807	761613	1119672	4309667	Bacteria	Proteobacteria	Alphaproteobacteria	Rhodospirillales	No_Rank					316883.6667	1119672	802788.3333		573927.3333
Gp16	272127	248922	457232	326093.6667	1906554	1196368	189075	1097332.333	4270278	Bacteria	Acidobacteria	Acidobacteria_Gp16	No_Rank	No_Rank					326093.6667	1097332.333	771238.6667		556746.6667
Aquicella	229824	416649	1217020	621164.3333	1273770	793846	336363	801326.3333	4267472	Bacteria	Proteobacteria	Gammaproteobacteria	Legionellales	Coxiellaceae					621164.3333	801326.3333	180162		534447.6667
Kofleria	189683	638944	399187	409271.3333	1139009	1418553	404228	987263.3333	4189604	Bacteria	Proteobacteria	Deltaproteobacteria	Myxococcales	Kofleriaceae					409271.3333	987263.3333	577992		516032.3333
Novosphingobium	28334	16417	23348	22699.66667	1137253	1871757	1070460	1359823.333	4147569	Bacteria	Proteobacteria	Alphaproteobacteria	Sphingomonadales	Sphingomonadaceae					22699.66667	1359823.333	1337123.667		493470.6667
Streptomyces	257960	187025	305795	250260	1617114	981847	743985	1114315.333	4093726	Bacteria	Actinobacteria	Actinobacteria	Actinomycetales	Streptomycetaceae					250260	1114315.333	864055.3333		487867
Tumebacillus	550353	348535	827882	575590	977299	918198	283975	726490.6667	3906242	Bacteria	Firmicutes	Bacilli	Bacillales	Alicyclobacillaceae					575590	726490.6667	150900.6667		486695.6667
Lysobacter	181221	258683	86258	175387.3333	1620044	1284180	287355	1063859.667	3717741	Bacteria	Proteobacteria	Gammaproteobacteria	Xanthomonadales	Xanthomonadaceae					175387.3333	1063859.667	888472.3333		483814
Sphingomonas	282557	212316	289904	261592.3333	1250334	1238802	399883	963006.3333	3673796	Bacteria	Proteobacteria	Alphaproteobacteria	Sphingomonadales	Sphingomonadaceae					261592.3333	963006.3333	701414		453053.6667
Crossiella	862228	591245	175759	543077.3333	1076318	572253	336134	661568.3333	3613937	Bacteria	Actinobacteria	Actinobacteria	Actinomycetales	Pseudonocardiaceae					543077.3333	661568.3333	118491		434091.3333
Mycobacterium	438394	241379	301255	327009.3333	1010110	986562	532453	843041.6667	3510153	Bacteria	Actinobacteria	Actinobacteria	Actinomycetales	Mycobacteriaceae					327009.3333	843041.6667	516032.3333		433807
Pseudonocardia	402386	196786	299957	299709.6667	1169478	984795	415096	856456.3333	3468498	Bacteria	Actinobacteria	Actinobacteria	Actinomycetales	Pseudonocardiaceae					299709.6667	856456.3333	556746.6667		416760.6667
Pseudomonas	349850	438387	290878	359705	1159518	889909	163961	737796	3292503	Bacteria	Proteobacteria	Gammaproteobacteria	Pseudomonadales	Pseudomonadaceae					359705	737796	378091		410585.3333
Rhizobium	39550	24404	56424	40126	1255021	1349009	344102	982710.6667	3068510	Bacteria	Proteobacteria	Alphaproteobacteria	Rhizobiales	Rhizobiaceae					40126	982710.6667	942584.6667		406067.3333
Labilithrix	366576	447704	375838	396706	817344	678924	278662	591643.3333	2965048	Bacteria	Proteobacteria	Deltaproteobacteria	Myxococcales	Labilitrichaceae					396706	591643.3333	194937.3333		396465.3333
Marmoricola	180041	111815	162787	151547.6667	1129050	1001296	258379	796241.6667	2843368	Bacteria	Actinobacteria	Actinobacteria	Actinomycetales	Nocardioidaceae					151547.6667	796241.6667	644694		392564.3333
Kitasatospora	211917	225405	199107	212143	789808	818010	480053	695957	2724300	Bacteria	Actinobacteria	Actinobacteria	Actinomycetales	Streptomycetaceae					212143	695957	483814		384292
Gp25	92676	41930	652125	262243.6667	783364	845120	256686	628390	2671901	Bacteria	Acidobacteria	Acidobacteria_Gp25	No_Rank	No_Rank					262243.6667	628390	366146.3333		378091
Spartobacteria_genera_incertae_sedis	174924	310598	308390	264637.3333	775746	747878	346998	623540.6667	2664534	Bacteria	Verrucomicrobia	Spartobacteria	No_Rank	No_Rank					264637.3333	623540.6667	358903.3333		366146.3333
Burkholderia	259338	156630	260396	225454.6667	607004	794435	525207	642215.3333	2603010	Bacteria	Proteobacteria	Betaproteobacteria	Burkholderiales	Burkholderiaceae					225454.6667	642215.3333	416760.6667		358903.3333
Massilia	35418	26845	31131	31131.33333	934528	1257071	292427	828008.6667	2577420	Bacteria	Proteobacteria	Betaproteobacteria	Burkholderiales	Oxalobacteraceae					31131.33333	828008.6667	796877.3333		330488
Gp22	1575	38160	395295	145010	1093310	930575	14488	679457.6667	2473403	Bacteria	Acidobacteria	Acidobacteria_Gp22	No_Rank	No_Rank					145010	679457.6667	534447.6667		329650.6667
Phenylobacterium	149149	228290	121929	166456	648018	843941	467496	653151.6667	2458823	Bacteria	Proteobacteria	Alphaproteobacteria	Caulobacterales	Caulobacteraceae					166456	653151.6667	486695.6667		324743.6667
Vampirovibrio	201292	334563	404377	313410.6667	731803	516265	242195	496754.3333	2430495	Bacteria	Proteobacteria	Deltaproteobacteria	Bdellovibrionales	Bdellovibrionaceae					313410.6667	496754.3333	183343.6667		321825
Litorilinea	369132	89853	447182	302055.6667	863634	532178	82824	492878.6667	2384803	Bacteria	Chloroflexi	Caldilineae	Caldilineales	Caldilineaceae					302055.6667	492878.6667	190823		318289
Rudaea	166464	353638	279529	266543.6667	526147	647100	379599	517615.3333	2352477	Bacteria	Proteobacteria	Gammaproteobacteria	Xanthomonadales	Xanthomonadaceae					266543.6667	517615.3333	251071.6667		309685.3333
Gp17	108419	169498	499712	259209.6667	880623	513320	72925	488956	2244497	Bacteria	Acidobacteria	Acidobacteria_Gp17	No_Rank	No_Rank					259209.6667	488956	229746.3333		307724.6667
Devosia	14757	7322	85610	35896.33333	1123191	785595	177967	695584.3333	2194442	Bacteria	Proteobacteria	Alphaproteobacteria	Rhizobiales	Hyphomicrobiaceae					35896.33333	695584.3333	659688		301479.3333
Nitrosopumilus	202472	108488	101174	137378	19920	1271805	479570	590431.6667	2183429	Archaea	Thaumarchaeota	No_Rank	Nitrosopumilales	Nitrosopumilaceae					137378	590431.6667	453053.6667		299146
Rhizocola	877181	265117	146249	429515.6667	590012	258722	20284	289672.6667	2157565	Bacteria	Actinobacteria	Actinobacteria	Actinomycetales	Micromonosporaceae					429515.6667	289672.6667	-139843
Gp11	45060	29507	610291	228286	1073388	361269	34530	489729	2154045	Bacteria	Acidobacteria	Acidobacteria_Gp11	No_Rank	No_Rank					228286	489729	261443		261443
Nitrolancea	233362	225849	258449	239220	569505	505657	258618	444593.3333	2051440	Bacteria	Chloroflexi	Thermomicrobia	Sphaerobacterales	Sphaerobacteraceae					239220	444593.3333	205373.3333		251071.6667
Parasegetibacter	135965	175488	124523	145325.3333	458768	1034888	120013	537889.6667	2049645	Bacteria	Bacteroidetes	Sphingobacteriia	Sphingobacteriales	Chitinophagaceae					145325.3333	537889.6667	392564.3333		229746.3333
Variovorax	36402	71437	55127	54322	697820	904643	282285	628249.3333	2047714	Bacteria	Proteobacteria	Betaproteobacteria	Burkholderiales	Comamonadaceae					54322	628249.3333	573927.3333		223184.3333
Microvirga	392351	82751	91446	188849.3333	457598	697783	308605	487995.3333	2030534	Bacteria	Proteobacteria	Alphaproteobacteria	Rhizobiales	Methylobacteriaceae					188849.3333	487995.3333	299146		217851
Cupriavidus	126520	281757	120307	176194.6667	491579	851602	114459	485880	1986224	Bacteria	Proteobacteria	Betaproteobacteria	Burkholderiales	Burkholderiaceae					176194.6667	485880	309685.3333		214465.3333
Aeromonas	2951	20411	11674	11678.66667	284167	1089697	534626	636163.3333	1943526	Bacteria	Proteobacteria	Gammaproteobacteria	Aeromonadales	Aeromonadaceae					11678.66667	636163.3333	624484.6667		209275.6667
Desulfoglaeba	146787	166170	159221	157392.6667	776332	567538	119772	487880.6667	1935820	Bacteria	Proteobacteria	Deltaproteobacteria	Syntrophobacterales	Syntrophobacteraceae					157392.6667	487880.6667	330488		208967.3333
Chitinophaga	10036	4660	38266	17654	561301	166196	1119479	615658.6667	1899938	Bacteria	Bacteroidetes	Sphingobacteriia	Sphingobacteriales	Chitinophagaceae					17654	615658.6667	598004.6667		205373.3333
Candidatus_Solibacter	212113	179482	290554	227383	392561	489155	183279	354998.3333	1747144	Bacteria	Acidobacteria	Acidobacteria_Gp3	No_Rank	No_Rank					227383	354998.3333	127615.3333		202164
Haliangium	93856	273549	195863	187756	591184	432578	98521	374094.3333	1685551	Bacteria	Proteobacteria	Deltaproteobacteria	Myxococcales	Haliangiaceae					187756	374094.3333	186338.3333		201764.3333
Phaselicystis	236119	213425	134899	194814.3333	434746	519212	144402	366120	1682803	Bacteria	Proteobacteria	Deltaproteobacteria	Myxococcales	Phaselicystidaceae					194814.3333	366120	171305.6667		194937.3333
Gp15	666839	375379	159546	400588	302916	81920	27769	137535	1614369	Bacteria	Acidobacteria	Acidobacteria_Gp15	No_Rank	No_Rank					400588	137535	-263053
Cellvibrio	26760	5990	69396	34048.66667	779847	431989	191731	467855.6667	1505713	Bacteria	Proteobacteria	Gammaproteobacteria	Pseudomonadales	Pseudomonadaceae					34048.66667	467855.6667	433807		187351.3333
Variibacter	106253	40822	120307	89127.33333	561303	520391	151163	410952.3333	1500239	Bacteria	Proteobacteria	Alphaproteobacteria	Rhizobiales	Rhizobiales_incertae_sedis					89127.33333	410952.3333	321825		186338.3333
Parafilimonas	34631	153968	105715	98104.66667	469900	562234	166618	399584	1493066	Bacteria	Bacteroidetes	Sphingobacteriia	Sphingobacteriales	Chitinophagaceae					98104.66667	399584	301479.3333		183343.6667
Anaeromyxobacter	96219	43707	461448	200458	166399	543965	171447	293937	1483185	Bacteria	Proteobacteria	Deltaproteobacteria	Myxococcales	Cystobacteraceae					200458	293937	93479		182679
Solitalea	55095	412873	137818	201928.6667	356233	306459	210325	291005.6667	1478803	Bacteria	Bacteroidetes	Sphingobacteriia	Sphingobacteriales	Sphingobacteriaceae					201928.6667	291005.6667	89077		182439.3333
Jatrophihabitans	183976	105160	131657	140264.3333	444120	318835	285665	349540	1469413	Bacteria	Actinobacteria	Actinobacteria	Actinomycetales	Cryptosporangiaceae					140264.3333	349540	209275.6667		180162
Acidiferrobacter	83822	618534	66800	256385.3333	379084	218647	65681	221137.3333	1432568	Bacteria	Proteobacteria	Gammaproteobacteria	Chromatiales	Ectothiorhodospiraceae					256385.3333	221137.3333	-35248		179087.3333
Saccharibacteria_genera_incertae_sedis	214872	106274	119013	146719.6667	274789	264025	374759	304524.3333	1353732	Bacteria	Candidatus_Saccharibacteria	No_Rank	No_Rank	No_Rank					146719.6667	304524.3333	157804.6667		175047
Chryseobacterium	11019	1331	4216	5522	585911	647689	85240	439613.3333	1335406	Bacteria	Bacteroidetes	Flavobacteriia	Flavobacteriales	Flavobacteriaceae					5522	439613.3333	434091.3333		174731.6667
Acidipila	393531	222743	136197	250823.6667	190421	58935	300637	183331	1302464	Bacteria	Acidobacteria	Acidobacteria_Gp1	No_Rank	No_Rank					250823.6667	183331	-67492.66667		171760.6667
Intrasporangium	93857	49030	41183	61356.66667	498024	422560	186660	369081.3333	1291314	Bacteria	Actinobacteria	Actinobacteria	Actinomycetales	Intrasporangiaceae					61356.66667	369081.3333	307724.6667		171305.6667
Salmonella	10625	15308	14917	13616.66667	307603	413130	509513	410082	1271096	Bacteria	Proteobacteria	Gammaproteobacteria	Enterobacteriales	Enterobacteriaceae					13616.66667	410082	396465.3333		165891
Rhodomicrobium	181221	208766	200728	196905	306431	210396	155027	223951.3333	1262569	Bacteria	Proteobacteria	Alphaproteobacteria	Rhizobiales	Hyphomicrobiaceae					196905	223951.3333	27046.33333		158814.6667
Flavihumibacter	4132	62563	65828	44174.33333	387873	589933	128948	368918	1239277	Bacteria	Bacteroidetes	Sphingobacteriia	Sphingobacteriales	Chitinophagaceae					44174.33333	368918	324743.6667		157804.6667
Gp10	86380	216754	224725	175953	310534	232790	112044	218456	1183227	Bacteria	Acidobacteria	Acidobacteria_Gp10	No_Rank	No_Rank					175953	218456	42503		157593.6667
Thiobacter	61391	108709	163436	111178.6667	487478	307048	15454	269993.3333	1143516	Bacteria	Proteobacteria	Betaproteobacteria	Burkholderiales	Burkholderiales_incertae_sedis					111178.6667	269993.3333	158814.6667		151897
Kribbella	123372	49696	57722	76930	522047	281706	96590	300114.3333	1131133	Bacteria	Actinobacteria	Actinobacteria	Actinomycetales	Nocardioidaceae					76930	300114.3333	223184.3333		150900.6667
Bauldia	134588	146647	146573	142602.6667	374984	231612	92485	233027	1126889	Bacteria	Proteobacteria	Alphaproteobacteria	Rhizobiales	Rhizobiales_incertae_sedis					142602.6667	233027	90424.33333		147296.3333
Armatimonas/Armatimonadetes_gp1	75362	106491	97609	93154	294127	345356	177241	272241.3333	1096186	Bacteria	Armatimonadetes	Armatimonadia	Armatimonadales	Armatimonadaceae					93154	272241.3333	179087.3333		147208
Nitrosospira	41911	143984	43778	76557.66667	127143	602899	126533	285525	1086248	Bacteria	Proteobacteria	Betaproteobacteria	Nitrosomonadales	Nitrosomonadaceae					76557.66667	285525	208967.3333		144325
Microbacterium	28138	7543	26915	20865.33333	448808	472065	96590	339154.3333	1080059	Bacteria	Actinobacteria	Actinobacteria	Actinomycetales	Microbacteriaceae					20865.33333	339154.3333	318289		143596.3333
Niastella	146393	33500	105714	95202.33333	329868	271098	182314	261093.3333	1068887	Bacteria	Bacteroidetes	Sphingobacteriia	Sphingobacteriales	Chitinophagaceae					95202.33333	261093.3333	165891		141654
Streptophyta	61588	23516	138143	74415.66667	676141	117869	34530	276180	1051787	Bacteria	Cyanobacteria/Chloroplast	Chloroplast	No_Rank	Chloroplast					74415.66667	276180	201764.3333		137983
Escherichia/Shigella	19480	31282	33725	28162.33333	195694	476779	233507	301993.3333	990467	Bacteria	Proteobacteria	Gammaproteobacteria	Enterobacteriales	Enterobacteriaceae					28162.33333	301993.3333	273831		134228
Dokdonella	19873	97838	55775	57828.66667	350961	325907	103110	259992.6667	953464	Bacteria	Proteobacteria	Gammaproteobacteria	Xanthomonadales	Xanthomonadaceae					57828.66667	259992.6667	202164		133529.3333
Clostridium_sensu_stricto	113535	63229	187110	121291.3333	199796	317068	60849	192571	941587	Bacteria	Firmicutes	Clostridia	Clostridiales	Clostridiaceae_1					121291.3333	192571	71279.66667		128865
Granulicella	104286	91183	83015	92828	255457	140854	244372	213561	919167	Bacteria	Acidobacteria	Acidobacteria_Gp1	No_Rank	No_Rank					92828	213561	120733		127615.3333
Blastopirellula	120223	68776	162137	117045.3333	356819	183876	17144	185946.3333	908975	Bacteria	Planctomycetes	Planctomycetia	Planctomycetales	Planctomycetaceae					117045.3333	185946.3333	68901		123234.6667
Ilumatobacter	68475	45037	63558	59023.33333	349203	300564	75340	241702.3333	902177	Bacteria	Actinobacteria	Actinobacteria	Acidimicrobiales	Acidimicrobiaceae					59023.33333	241702.3333	182679		122310
Actinospica	322106	91404	36968	150159.3333	67965	50095	308122	142060.6667	876660	Bacteria	Actinobacteria	Actinobacteria	Actinomycetales	Actinospicaceae					150159.3333	142060.6667	-8098.666667		120733
Oligoflexus	25384	25958	47994	33112	345103	152050	245579	247577.3333	842068	Bacteria	Proteobacteria	Oligoflexia	Oligoflexales	Oligoflexaceae					33112	247577.3333	214465.3333		118491
Adhaeribacter	66900	24626	44750	45425.33333	345687	284064	68579	232776.6667	834606	Bacteria	Bacteroidetes	Cytophagia	Cytophagales	Cytophagaceae					45425.33333	232776.6667	187351.3333		105167.3333
Rhodoligotrophos	74968	20633	105066	66889	298229	252239	52883	201117	804018	Bacteria	Proteobacteria	Alphaproteobacteria	Rhizobiales	Rhodobiaceae					66889	201117	134228		103780
Gp18	1771	4659	119984	42138	415411	240452	17869	224577.3333	800146	Bacteria	Acidobacteria	Acidobacteria_Gp18	No_Rank	No_Rank					42138	224577.3333	182439.3333		101562.3333
Legionella	95040	64117	116741	91966	165228	195662	152607	171165.6667	789395	Bacteria	Proteobacteria	Gammaproteobacteria	Legionellales	Legionellaceae					91966	171165.6667	79199.66667		97907
Mesorhizobium	76542	26179	74584	59101.66667	246083	255775	108422	203426.6667	787585	Bacteria	Proteobacteria	Alphaproteobacteria	Rhizobiales	Phyllobacteriaceae					59101.66667	203426.6667	144325		97626.66667
Armatimonadetes_gp5	120223	157075	91445	122914.3333	145306	135549	137396	139417	786994	Bacteria	Armatimonadetes	No_Rank	No_Rank	No_Rank					122914.3333	139417	16502.66667		97304.33333
Cohnella	73197	61676	112200	82357.66667	229677	192716	106490	176294.3333	775956	Bacteria	Firmicutes	Bacilli	Bacillales	Paenibacillaceae_1					82357.66667	176294.3333	93936.66667		96452.33333
Coxiella	50968	211431	115444	125947.6667	175771	121404	69780	122318.3333	744798	Bacteria	Proteobacteria	Gammaproteobacteria	Legionellales	Coxiellaceae					125947.6667	122318.3333	-3629.333333		93936.66667
Arenimonas	58637	88298	56749	67894.66667	188077	310584	20525	173062	722870	Bacteria	Proteobacteria	Gammaproteobacteria	Xanthomonadales	Xanthomonadaceae					67894.66667	173062	105167.3333		93479
Polyangium	38763	148422	57722	81635.66667	191007	229844	46847	155899.3333	712605	Bacteria	Proteobacteria	Deltaproteobacteria	Myxococcales	Polyangiaceae					81635.66667	155899.3333	74263.66667		90779.66667
Catenulispora	61588	31726	116416	69910	85543	133192	280352	166362.3333	708817	Bacteria	Actinobacteria	Actinobacteria	Actinomycetales	Catenulisporaceae					69910	166362.3333	96452.33333		90517.33333
Phycisphaera	71627	125795	91122	96181.33333	277718	108437	17866	134673.6667	692565	Bacteria	Planctomycetes	Phycisphaerae	Phycisphaerales	Phycisphaeraceae					96181.33333	134673.6667	38492.33333		90424.33333
Georgfuchsia	8264	54133	21078	27825	66208	340052	202356	202872	692091	Bacteria	Proteobacteria	Betaproteobacteria	Rhodocyclales	Rhodocyclaceae					27825	202872	175047		89701.33333
Arthrobacter	27350	47477	40535	38454	149993	216289	204771	190351	686415	Bacteria	Actinobacteria	Actinobacteria	Actinomycetales	Micrococcaceae					38454	190351	151897		89077
Paludibaculum	0	666	14268	4978	295885	337105	35497	222829	683421	Bacteria	Acidobacteria	Acidobacteria_Gp3	No_Rank	No_Rank					4978	222829	217851		84958.33333
Flavitalea	27744	442158	84312	184738	58005	48326	5795	37375.33333	666340	Bacteria	Bacteroidetes	Sphingobacteriia	Sphingobacteriales	Chitinophagaceae					184738	37375.33333	-147362.6667
Pseudoduganella	18693	34831	58370	37298	224990	197430	131363	184594.3333	665677	Bacteria	Proteobacteria	Betaproteobacteria	Burkholderiales	Oxalobacteraceae					37298	184594.3333	147296.3333		82588
Amycolatopsis	20464	13755	35346	23188.33333	96089	278170	219501	197920	663325	Bacteria	Actinobacteria	Actinobacteria	Actinomycetales	Pseudonocardiaceae					23188.33333	197920	174731.6667		81136.33333
Aggregicoccus	154264	141100	100850	132071.3333	99018	103135	58919	87024	657286	Bacteria	Proteobacteria	Deltaproteobacteria	Myxococcales	Myxococcaceae					132071.3333	87024	-45047.33333		79199.66667
Mucilaginibacter	31876	13534	49938	31782.66667	237880	104315	167102	169765.6667	604645	Bacteria	Bacteroidetes	Sphingobacteriia	Sphingobacteriales	Sphingobacteriaceae					31782.66667	169765.6667	137983		78848
Planctopirus	56669	61900	89176	69248.33333	194523	144978	34289	124596.6667	581535	Bacteria	Planctomycetes	Planctomycetia	Planctomycetales	Planctomycetaceae					69248.33333	124596.6667	55348.33333		76316.33333
Actinoallomurus	69262	66113	82367	72580.66667	137689	137317	75099	116701.6667	567847	Bacteria	Actinobacteria	Actinobacteria	Actinomycetales	Thermomonosporaceae					72580.66667	116701.6667	44121		74458.33333
Dyella	68278	29729	31131	43046	76168	132602	225055	144608.3333	562963	Bacteria	Proteobacteria	Gammaproteobacteria	Xanthomonadales	Xanthomonadaceae					43046	144608.3333	101562.3333		74263.66667
Noviherbaspirillum	11806	24626	28536	21656	284167	116690	94900	165252.3333	560725	Bacteria	Proteobacteria	Betaproteobacteria	Burkholderiales	Oxalobacteraceae					21656	165252.3333	143596.3333		71279.66667
Achromobacter	10035	11758	18484	13425.66667	220888	213932	78238	171019.3333	553335	Bacteria	Proteobacteria	Betaproteobacteria	Burkholderiales	Alcaligenaceae					13425.66667	171019.3333	157593.6667		68901
Caulobacter	32663	12203	24970	23278.66667	165814	169142	135468	156808	540260	Bacteria	Proteobacteria	Alphaproteobacteria	Caulobacterales	Caulobacteraceae					23278.66667	156808	133529.3333		67658
Brevundimonas	2165	1332	3892	2463	256042	246345	20284	174223.6667	530060	Bacteria	Proteobacteria	Alphaproteobacteria	Caulobacterales	Caulobacteraceae					2463	174223.6667	171760.6667		65922.33333
Gimesia	166267	70996	71341	102868	133587	45381	37911	72293	525483	Bacteria	Planctomycetes	Planctomycetia	Planctomycetales	Planctomycetaceae					102868	72293	-30575		64394.66667
Kallotenue	268189	32169	19457	106605	62692	55988	84758	67812.66667	523253	Bacteria	Chloroflexi	Chloroflexia	Kallotenuales	Kallotenuaceae					106605	67812.66667	-38792.33333		56235
Clostridium_III	30105	9540	71990	37211.66667	87886	255776	59886	134516	515183	Bacteria	Firmicutes	Clostridia	Clostridiales	Ruminococcaceae					37211.66667	134516	97304.33333		55943
Sphingobium	3739	3994	14917	7550	144720	185053	134501	154758	486924	Bacteria	Proteobacteria	Alphaproteobacteria	Sphingomonadales	Sphingomonadaceae					7550	154758	147208		55758.66667
BRC1_genera_incertae_sedis	134393	43483	50263	76046.33333	101361	130243	25594	85732.66667	485337	Bacteria	BRC1	No_Rank	No_Rank	No_Rank					76046.33333	85732.66667	9686.333333		55348.33333
Actinomadura	24596	23073	38913	28860.66667	145306	97831	154785	132640.6667	484504	Bacteria	Actinobacteria	Actinobacteria	Actinomycetales	Thermomonosporaceae					28860.66667	132640.6667	103780		54869
Sandaracinus	45650	55686	63558	54964.66667	152922	115511	43224	103885.6667	476551	Bacteria	Proteobacteria	Deltaproteobacteria	Myxococcales	Sandaracinaceae					54964.66667	103885.6667	48921		54733.33333
Roseomonas	36797	21520	24969	27762	123042	166194	86930	125388.6667	459452	Bacteria	Proteobacteria	Alphaproteobacteria	Rhodospirillales	Acetobacteraceae					27762	125388.6667	97626.66667		51845.33333
Telmatocola	9839	63673	108957	60823	134759	95474	46120	92117.66667	458822	Bacteria	Planctomycetes	Planctomycetia	Planctomycetales	Planctomycetaceae					60823	92117.66667	31294.66667		50246
Thermogutta	73984	92957	52857	73266	125384	74257	39118	79586.33333	458557	Bacteria	Planctomycetes	Planctomycetia	Planctomycetales	Planctomycetaceae					73266	79586.33333	6320.333333		49014
Roseiarcus	43682	93401	66153	67745.33333	135345	66596	47088	83009.66667	452265	Bacteria	Proteobacteria	Alphaproteobacteria	Rhizobiales	Roseiarcaceae					67745.33333	83009.66667	15264.33333		48921
Pseudoxanthomonas	1968	666	3891	2175	210342	200377	20768	143829	438012	Bacteria	Proteobacteria	Gammaproteobacteria	Xanthomonadales	Xanthomonadaceae					2175	143829	141654		47707
Micromonospora	73394	18858	65180	52477.33333	78512	98420	93209	90047	427573	Bacteria	Actinobacteria	Actinobacteria	Actinomycetales	Micromonosporaceae					52477.33333	90047	37569.66667		47399.33333
Brevibacillus	52930	49695	95013	65879.33333	70895	133192	21733	75273.33333	423458	Bacteria	Firmicutes	Bacilli	Bacillales	Paenibacillaceae_1					65879.33333	75273.33333	9394		45689
Omnitrophica_genera_incertae_sedis	57851	148866	60643	89120	67966	43611	40085	50554	419022	Bacteria	Omnitrophica	No_Rank	No_Rank	No_Rank					89120	50554	-38566		45668
Sporocytophaga	47420	23074	23348	31280.66667	82027	173857	61333	105739	411059	Bacteria	Bacteroidetes	Cytophagia	Cytophagales	Cytophagaceae					31280.66667	105739	74458.33333		45410
Bacillariophyta	94644	56352	70368	73788	99018	37718	52159	62965	410259	Bacteria	Cyanobacteria/Chloroplast	Chloroplast	No_Rank	Chloroplast					73788	62965	-10823		44924.33333
Methylobacterium	87167	9540	40861	45856	108393	114923	48295	90537	409179	Bacteria	Proteobacteria	Alphaproteobacteria	Rhizobiales	Methylobacteriaceae					45856	90537	44681		44681
Dyadobacter	788	1332	5837	2652.333333	203312	159124	32116	131517.3333	402509	Bacteria	Bacteroidetes	Cytophagia	Cytophagales	Cytophagaceae					2652.333333	131517.3333	128865		44360.66667
Cytophaga	0	1331	78151	26494	5273	50684	260069	105342	395508	Bacteria	Bacteroidetes	Cytophagia	Cytophagales	Cytophagaceae					26494	105342	78848		44121
Terrabacter	34631	25292	12647	24190	66208	132602	123635	107481.6667	395015	Bacteria	Actinobacteria	Actinobacteria	Actinomycetales	Intrasporangiaceae					24190	107481.6667	83291.66667		44033.66667
Microlunatus	12199	4659	41184	19347.33333	31639	169731	128224	109864.6667	387636	Bacteria	Actinobacteria	Actinobacteria	Actinomycetales	Propionibacteriaceae					19347.33333	109864.6667	90517.33333		43586
Aureimonas	3739	666	2270	2225	152923	169731	50951	124535	380280	Bacteria	Proteobacteria	Alphaproteobacteria	Rhizobiales	Aurantimonadaceae					2225	124535	122310		42503
Uliginosibacterium	394	0	0	131.3333333	179875	156176	34047	123366	370492	Bacteria	Proteobacteria	Betaproteobacteria	Rhodocyclales	Rhodocyclaceae					131.3333333	123366	123234.6667		42153.33333
Sulfuritalea	13183	15974	24321	17826	117182	151461	32599	100414	354720	Bacteria	Proteobacteria	Betaproteobacteria	Rhodocyclales	Rhodocyclaceae					17826	100414	82588		41696.66667
Hymenobacter	7674	5326	16214	9738	120112	179159	23664	107645	352149	Bacteria	Bacteroidetes	Cytophagia	Cytophagales	Cytophagaceae					9738	107645	97907		41635
Hyphomicrobium	77919	24626	28213	43586	124799	78383	14488	72556.66667	348428	Bacteria	Proteobacteria	Alphaproteobacteria	Rhizobiales	Hyphomicrobiaceae					43586	72556.66667	28970.66667		40387
Rhodopila	40337	54355	27564	40752	134173	63649	27528	75116.66667	347606	Bacteria	Proteobacteria	Alphaproteobacteria	Rhodospirillales	Acetobacteraceae					40752	75116.66667	34364.66667		38933.66667
Actinomycetospora	43682	25292	68747	45907	72067	109618	22940	68208.33333	342346	Bacteria	Actinobacteria	Actinobacteria	Actinomycetales	Pseudonocardiaceae					45907	68208.33333	22301.33333		38672.66667
Ammoniphilus	53520	49696	71341	58185.66667	46287	73079	35255	51540.33333	329178	Bacteria	Firmicutes	Bacilli	Bacillales	Paenibacillaceae_2					58185.66667	51540.33333	-6645.333333		38492.33333
Schlesneria	9051	46146	36644	30613.66667	119525	55987	47087	74199.66667	314440	Bacteria	Planctomycetes	Planctomycetia	Planctomycetales	Planctomycetaceae					30613.66667	74199.66667	43586		37922.66667
Haliea	0	666	20105	6923.666667	66208	206860	20042	97703.33333	313881	Bacteria	Proteobacteria	Gammaproteobacteria	Alteromonadales	Alteromonadaceae					6923.666667	97703.33333	90779.66667		37569.66667
Sinomonas	26367	30394	21727	26162.66667	67966	82508	83550	78008	312512	Bacteria	Actinobacteria	Actinobacteria	Actinomycetales	Micrococcaceae					26162.66667	78008	51845.33333		36330.66667
Actinoplanes	45453	3328	3892	17557.66667	80856	140854	24147	81952.33333	298530	Bacteria	Actinobacteria	Actinobacteria	Actinomycetales	Micromonosporaceae					17557.66667	81952.33333	64394.66667		35452
Azonexus	4722	0	7458	4060	74411	181518	25355	93761.33333	293464	Bacteria	Proteobacteria	Betaproteobacteria	Rhodocyclales	Rhodocyclaceae					4060	93761.33333	89701.33333		35434.66667
Luteimonas	3542	3993	10701	6078.666667	154095	105493	13523	91037	291347	Bacteria	Proteobacteria	Gammaproteobacteria	Xanthomonadales	Xanthomonadaceae					6078.666667	91037	84958.33333		34364.66667
Lechevalieria	50766	3328	9080	21058	26366	55398	145610	75791.33333	290548	Bacteria	Actinobacteria	Actinobacteria	Actinomycetales	Pseudonocardiaceae					21058	75791.33333	54733.33333		33406
Enhygromyxa	394	104716	29509	44873	90230	59524	3139	50964.33333	287512	Bacteria	Proteobacteria	Deltaproteobacteria	Myxococcales	Nannocystaceae					44873	50964.33333	6091.333333		33334.66667
Fluviicola	3738	31282	5513	13511	131831	79561	32115	81169	284040	Bacteria	Bacteroidetes	Flavobacteriia	Flavobacteriales	Cryomorphaceae					13511	81169	67658		31706
Crenotalea	31876	91848	4864	42862.66667	0	4125	151164	51763	283877	Bacteria	Bacteroidetes	Sphingobacteriia	Sphingobacteriales	Chitinophagaceae					42862.66667	51763	8900.333333		31701
Chromatocurvus	9248	35719	24969	23312	133588	64239	9176	69001	276939	Bacteria	Proteobacteria	Gammaproteobacteria	Alteromonadales	Alteromonadaceae					23312	69001	45689		31696.33333
Aquisphaera	28924	25292	35345	29853.66667	79683	71900	33081	61554.66667	274225	Bacteria	Planctomycetes	Planctomycetia	Planctomycetales	Planctomycetaceae					29853.66667	61554.66667	31701		31294.66667
Pedobacter	1771	1997	8431	4066.333333	104878	121994	28736	85202.66667	267807	Bacteria	Bacteroidetes	Sphingobacteriia	Sphingobacteriales	Sphingobacteriaceae					4066.333333	85202.66667	81136.33333		30345.66667
Nannocystis	24202	14199	10701	16367.33333	97846	105493	13039	72126	265480	Bacteria	Proteobacteria	Deltaproteobacteria	Myxococcales	Nannocystaceae					16367.33333	72126	55758.66667		28970.66667
Vasilyevaea	72016	20411	25942	39456.33333	70309	48326	25838	48157.66667	262842	Bacteria	Proteobacteria	Alphaproteobacteria	Rhizobiales	Rhizobiales_incertae_sedis					39456.33333	48157.66667	8701.333333		28078.66667
Agromyces	7477	9984	11025	9495.333333	70895	130245	25113	75417.66667	254739	Bacteria	Actinobacteria	Actinobacteria	Actinomycetales	Microbacteriaceae					9495.333333	75417.66667	65922.33333		27311
Ferribacterium	11413	27733	17188	18778	87301	83098	22939	64446	249672	Bacteria	Proteobacteria	Betaproteobacteria	Rhodocyclales	Rhodocyclaceae					18778	64446	45668		27046.33333
Geminicoccus	42108	11316	16538	23320.66667	82614	76025	17627	58755.33333	246228	Bacteria	Proteobacteria	Alphaproteobacteria	Alphaproteobacteria_incertae_sedis	No_Rank					23320.66667	58755.33333	35434.66667		25236
Sphaerobacter	15151	10206	51884	25747	49803	38306	80169	56092.66667	245519	Bacteria	Chloroflexi	Thermomicrobia	Sphaerobacterales	Sphaerobacteraceae					25747	56092.66667	30345.66667		24883.33333
Rhodococcus	13773	17526	30807	20702	101948	71901	9418	61089	245373	Bacteria	Actinobacteria	Actinobacteria	Actinomycetales	Nocardiaceae					20702	61089	40387		24055.66667
Methanomassiliicoccus	19873	9319	59020	29404	66208	45969	35495	49224	235884	Archaea	Euryarchaeota	Thermoplasmata	Methanomassiliicoccales	Methanomassiliicoccaceae					29404	49224	19820		23353.66667
Aeromicrobium	11412	12424	20105	14647	125385	53041	12557	63661	234924	Bacteria	Actinobacteria	Actinobacteria	Actinomycetales	Nocardioidaceae					14647	63661	49014		22605.66667
Sporichthya	16922	18858	30158	21979.33333	101949	50684	13523	55385.33333	232094	Bacteria	Actinobacteria	Actinobacteria	Actinomycetales	Sporichthyaceae					21979.33333	55385.33333	33406		22301.33333
Thermoleophilum	13183	19302	27564	20016.33333	84371	73079	11591	56347	229090	Bacteria	Actinobacteria	Thermoleophilia	Thermoleophilales	Thermoleophilaceae					20016.33333	56347	36330.66667		20949.33333
Aliidiomarina	0	0	0	0	52146	176803	0	76316.33333	228949	Bacteria	Proteobacteria	Gammaproteobacteria	Alteromonadales	Idiomarinaceae					0	76316.33333	76316.33333		20485.66667
Kutzneria	30499	7543	59991	32677.66667	24608	19448	84033	42696.33333	226122	Bacteria	Actinobacteria	Actinobacteria	Actinomycetales	Pseudonocardiaceae					32677.66667	42696.33333	10018.66667		20306
Nocardia	12593	11314	18160	14022.33333	36913	64828	75099	58946.66667	218907	Bacteria	Actinobacteria	Actinobacteria	Actinomycetales	Nocardiaceae					14022.33333	58946.66667	44924.33333		20122.33333
Nitrosomonas	23021	16640	23348	21003	35740	86634	24871	49081.66667	210254	Bacteria	Proteobacteria	Betaproteobacteria	Nitrosomonadales	Nitrosomonadaceae					21003	49081.66667	28078.66667		19958
Nitrospirillum	27350	7986	111876	49070.66667	3515	55398	724	19879	206849	Bacteria	Proteobacteria	Alphaproteobacteria	Rhodospirillales	Rhodospirillaceae					49070.66667	19879	-29191.66667		19890
Bosea	2164	1331	10701	4732	64450	88991	29460	60967	197097	Bacteria	Proteobacteria	Alphaproteobacteria	Rhizobiales	Bradyrhizobiaceae					4732	60967	56235		19820
Symbiobacterium	28728	13979	62910	35205.66667	21678	48915	15213	28602	191423	Bacteria	Firmicutes	Clostridia	Clostridiales	Clostridiales_Incertae_Sedis_XVIII					35205.66667	28602	-6603.666667		18511.66667
Taibaiella	2165	5325	5837	4442.333333	60349	25342	92243	59311.33333	191261	Bacteria	Bacteroidetes	Sphingobacteriia	Sphingobacteriales	Chitinophagaceae					4442.333333	59311.33333	54869		17872.66667
Steroidobacter	21644	13755	51885	29094.66667	50389	40665	8934	33329.33333	187272	Bacteria	Proteobacteria	Gammaproteobacteria	Xanthomonadales	Sinobacteraceae					29094.66667	33329.33333	4234.666667		16502.66667
Sporolactobacillaceae_incertae_sedis	14167	8209	55776	26050.66667	58005	34771	15937	36237.66667	186865	Bacteria	Firmicutes	Bacilli	Bacillales	Sporolactobacillaceae					26050.66667	36237.66667	10187		16472.33333
Melghirimyces	3345	8209	69396	26983.33333	70895	25342	9176	35137.66667	186363	Bacteria	Firmicutes	Bacilli	Bacillales	Thermoactinomycetaceae_1					26983.33333	35137.66667	8154.333333		16428
Nakamurella	12790	22407	9080	14759	78512	48326	12557	46465	183672	Bacteria	Actinobacteria	Actinobacteria	Actinomycetales	Nakamurellaceae					14759	46465	31706		15483.33333
Hydrogenispora	4723	666	29185	11524.66667	14061	123174	11107	49447.33333	182916	Bacteria	Firmicutes	Clostridia	Clostridiales	Heliobacteriaceae					11524.66667	49447.33333	37922.66667		15469.33333
Comamonas	0	2662	4864	2508.666667	64450	41843	69062	58451.66667	182881	Bacteria	Proteobacteria	Betaproteobacteria	Burkholderiales	Comamonadaceae					2508.666667	58451.66667	55943		15264.33333
Ignavibacterium	2558	8874	11025	7485.666667	29882	124941	3864	52895.66667	181144	Bacteria	Ignavibacteriae	Ignavibacteria	Ignavibacteriales	Ignavibacteriaceae					7485.666667	52895.66667	45410		15242.33333
Sorangium	11019	6656	6486	8053.666667	67966	53041	35255	52087.33333	180423	Bacteria	Proteobacteria	Deltaproteobacteria	Myxococcales	Polyangiaceae					8053.666667	52087.33333	44033.66667		15203.66667
Cellulosimicrobium	394	38603	3243	14080	76168	41843	19318	45776.33333	179569	Bacteria	Actinobacteria	Actinobacteria	Actinomycetales	Promicromonosporaceae					14080	45776.33333	31696.33333		15123
Planctomicrobium	66507	13090	22699	34098.66667	55662	16502	2173	24779	176633	Bacteria	Planctomycetes	Planctomycetia	Planctomycetales	Planctomycetaceae					34098.66667	24779	-9319.666667		14701.66667
Dehalococcoides	60407	20411	26915	35911	53904	10608	4347	22953	176592	Bacteria	Chloroflexi	Dehalococcoidia	Dehalococcoidales	Dehalococcoidaceae					35911	22953	-12958		14551
Turicibacter	22825	16639	33725	24396.33333	43943	45969	7244	32385.33333	170345	Bacteria	Firmicutes	Erysipelotrichia	Erysipelotrichales	Erysipelotrichaceae					24396.33333	32385.33333	7989		14219.66667
Oceanibaculum	787	14642	11674	9034.333333	80270	41843	21008	47707	170224	Bacteria	Proteobacteria	Alphaproteobacteria	Rhodospirillales	Rhodospirillaceae					9034.333333	47707	38672.66667		13338
Gordonia	394	3328	3243	2321.666667	43943	103135	10625	52567.66667	164668	Bacteria	Actinobacteria	Actinobacteria	Actinomycetales	Nocardiaceae					2321.666667	52567.66667	50246		13153.66667
Longilinea	11412	5325	31130	15955.66667	80856	32414	2414	38561.33333	163551	Bacteria	Chloroflexi	Anaerolineae	Anaerolineales	Anaerolineaceae					15955.66667	38561.33333	22605.66667		12387.33333
Virgisporangium	30105	3328	20105	17846	67966	32414	8693	36357.66667	162611	Bacteria	Actinobacteria	Actinobacteria	Actinomycetales	Micromonosporaceae					17846	36357.66667	18511.66667		12011.33333
Elusimicrobium	32466	23961	42157	32861.33333	17577	31236	15210	21341	162607	Bacteria	Elusimicrobia	Elusimicrobia	Elusimicrobiales	Elusimicrobiaceae					32861.33333	21341	-11520.33333		11737
Microgenomates_genera_incertae_sedis	11019	24183	64532	33244.66667	40429	20038	724	20397	160925	Bacteria	Microgenomates	No_Rank	No_Rank	No_Rank					33244.66667	20397	-12847.66667		11579.66667
Chlorophyta	25973	37050	27889	30304	15820	30645	14005	20156.66667	151382	Bacteria	Cyanobacteria/Chloroplast	Chloroplast	No_Rank	Chloroplast					30304	20156.66667	-10147.33333		11460.33333
Labrys	3542	3993	14917	7484	46287	57166	25355	42936	151260	Bacteria	Proteobacteria	Alphaproteobacteria	Rhizobiales	Xanthobacteraceae					7484	42936	35452		10985
Desulfotomaculum	394	666	7458	2839.333333	129486	8251	3863	47200	150118	Bacteria	Firmicutes	Clostridia	Clostridiales	Peptococcaceae_2					2839.333333	47200	44360.66667		10804.66667
Agrococcus	787	1997	649	1144.333333	56247	77793	11591	48543.66667	149064	Bacteria	Actinobacteria	Actinobacteria	Actinomycetales	Microbacteriaceae					1144.333333	48543.66667	47399.33333		10579.66667
Azospirillum	4132	1331	6486	3983	60349	61292	15213	45618	148803	Bacteria	Proteobacteria	Alphaproteobacteria	Rhodospirillales	Rhodospirillaceae					3983	45618	41635		10441
Actinocorallia	4329	1332	9729	5130	73825	27699	30667	44063.66667	147581	Bacteria	Actinobacteria	Actinobacteria	Actinomycetales	Thermomonosporaceae					5130	44063.66667	38933.66667		10187
Cetobacterium	0	0	0	0	7031	98420	37670	47707	143121	Bacteria	Fusobacteria	Fusobacteriia	Fusobacteriales	Fusobacteriaceae					0	47707	47707		10074
Candidatus_Carsonella	5510	3329	28861	12566.66667	41598	48327	10623	33516	138248	Bacteria	Proteobacteria	Gammaproteobacteria	Gammaproteobacteria_incertae_sedis	No_Rank					12566.66667	33516	20949.33333		10018.66667
Pseudogulbenkiania	0	0	4864	1621.333333	16991	114333	0	43774.66667	136188	Bacteria	Proteobacteria	Betaproteobacteria	Neisseriales	Neisseriaceae					1621.333333	43774.66667	42153.33333		9790
Romboutsia	4722	7543	89177	33814	12890	19448	1690	11342.66667	135470	Bacteria	Firmicutes	Clostridia	Clostridiales	Peptostreptococcaceae					33814	11342.66667	-22471.33333		9745
Gp12	8461	23073	43778	25104	12304	17091	26321	18572	131028	Bacteria	Acidobacteria	Acidobacteria_Gp12	No_Rank	No_Rank					25104	18572	-6532		9686.333333
Paracoccus	1181	0	0	393.6666667	50974	61292	14005	42090.33333	127452	Bacteria	Proteobacteria	Alphaproteobacteria	Rhodobacterales	Rhodobacteraceae					393.6666667	42090.33333	41696.66667		9394
Lacibacter	394	53467	0	17953.66667	48045	19448	3139	23544	124493	Bacteria	Bacteroidetes	Sphingobacteriia	Sphingobacteriales	Chitinophagaceae					17953.66667	23544	5590.333333		9157.666667
Microbispora	10625	13755	21078	15152.66667	33983	34771	9659	26137.66667	123871	Bacteria	Actinobacteria	Actinobacteria	Actinomycetales	Streptosporangiaceae					15152.66667	26137.66667	10985		9002.333333
Actinophytocola	11412	3328	8107	7615.666667	46873	38308	7727	30969.33333	115755	Bacteria	Actinobacteria	Actinobacteria	Actinomycetales	Pseudonocardiaceae					7615.666667	30969.33333	23353.66667		8900.333333
Terrimicrobium	18693	16639	5837	13723	20507	41843	10142	24164	113661	Bacteria	Verrucomicrobia	Spartobacteria	No_Rank	No_Rank					13723	24164	10441		8889.333333
Geodermatophilus	37779	10205	2594	16859.33333	12890	21806	27045	20580.33333	112319	Bacteria	Actinobacteria	Actinobacteria	Actinomycetales	Geodermatophilaceae					16859.33333	20580.33333	3721		8701.333333
Sediminibacterium	394	15308	4216	6639.333333	32225	50684	9176	30695	112003	Bacteria	Bacteroidetes	Sphingobacteriia	Sphingobacteriales	Chitinophagaceae					6639.333333	30695	24055.66667		8601.333333
Agaricicola	0	0	0	0	53904	30646	15454	33334.66667	100004	Bacteria	Proteobacteria	Alphaproteobacteria	Rhodobacterales	Rhodobacteraceae					0	33334.66667	33334.66667		8557.666667
Candidatus_Hydrogenedens	34434	5991	38265	26230	12304	8251	0	6851.666667	99245	Bacteria	Hydrogenedentes	No_Rank	No_Rank	No_Rank					26230	6851.666667	-19378.33333		8513
Luteolibacter	2559	11759	3892	6070	39257	31825	7002	26028	96294	Bacteria	Verrucomicrobia	Verrucomicrobiae	Verrucomicrobiales	Verrucomicrobiaceae					6070	26028	19958		8447.666667
Planifilum	6887	5325	27564	13258.66667	35740	18859	1207	18602	95582	Bacteria	Firmicutes	Bacilli	Bacillales	Thermoactinomycetaceae_2					13258.66667	18602	5343.333333		8414.333333
Niabella	0	1331	4864	2065	48045	34771	5312	29376	94323	Bacteria	Bacteroidetes	Sphingobacteriia	Sphingobacteriales	Chitinophagaceae					2065	29376	27311		8321.666667
Alicyclobacillus	12790	21298	25618	19902	10546	7661	15454	11220.33333	93367	Bacteria	Firmicutes	Bacilli	Bacillales	Alicyclobacillaceae					19902	11220.33333	-8681.666667		8154.333333
Rhodopseudomonas	2951	3328	43129	16469.33333	12890	21806	4347	13014.33333	88451	Bacteria	Proteobacteria	Alphaproteobacteria	Rhizobiales	Bradyrhizobiaceae					16469.33333	13014.33333	-3455		8046.666667
Thermoactinomyces	5116	1997	14917	7343.333333	52146	10608	3381	22045	88165	Bacteria	Firmicutes	Bacilli	Bacillales	Thermoactinomycetaceae_1					7343.333333	22045	14701.66667		8046.333333
Blastocatella	41321	1997	16862	20060	12890	10019	3139	8682.666667	86228	Bacteria	Acidobacteria	Acidobacteria_Gp4	No_Rank	No_Rank					20060	8682.666667	-11377.33333		7989
Pelolinea	1181	9540	43778	18166.33333	16991	12376	1690	10352.33333	85556	Bacteria	Chloroflexi	Anaerolineae	Anaerolineales	Anaerolineaceae					18166.33333	10352.33333	-7814		7855.666667
Mizugakiibacter	6100	1332	4216	3882.666667	36326	30646	4346	23772.66667	82966	Bacteria	Proteobacteria	Gammaproteobacteria	Xanthomonadales	Xanthomonadaceae					3882.666667	23772.66667	19890		7696
Geobacter	0	0	3243	1081	16406	49505	13040	26317	82194	Bacteria	Proteobacteria	Deltaproteobacteria	Desulfuromonadales	Geobacteraceae					1081	26317	25236		7006.333333
Ornatilinea	0	0	2594	864.6666667	12890	59524	4830	25748	79838	Bacteria	Chloroflexi	Anaerolineae	Anaerolineales	Anaerolineaceae					864.6666667	25748	24883.33333		6991.666667
Herpetosiphon	0	21742	4865	8869	31640	14734	6037	17470.33333	79018	Bacteria	Chloroflexi	Chloroflexia	Herpetosiphonales	Herpetosiphonaceae					8869	17470.33333	8601.333333		6835.666667
Enterococcus	2558	24626	4864	10682.66667	22265	10608	14006	15626.33333	78927	Bacteria	Firmicutes	Bacilli	Lactobacillales	Enterococcaceae					10682.66667	15626.33333	4943.666667		6600.333333
Ferruginibacter	0	666	15890	5518.666667	35155	21216	5554	20641.66667	78481	Bacteria	Bacteroidetes	Sphingobacteriia	Sphingobacteriales	Chitinophagaceae					5518.666667	20641.66667	15123		6482.666667
Aquihabitans	3738	1997	10052	5262.333333	28124	31825	1449	20466	77185	Bacteria	Actinobacteria	Actinobacteria	Acidimicrobiales	Iamiaceae					5262.333333	20466	15203.66667		6323.333333
Ferrovibrio	32860	0	2594	11818	9375	30646	724	13581.66667	76199	Bacteria	Proteobacteria	Alphaproteobacteria	Sneathiellales	Sneathiellaceae					11818	13581.66667	1763.666667		6320.333333
Lactobacillus	2558	2663	7458	4226.333333	16405	10608	32116	19709.66667	71808	Bacteria	Firmicutes	Bacilli	Lactobacillales	Lactobacillaceae					4226.333333	19709.66667	15483.33333		6303.333333
Listeria	4722	1331	2594	2882.333333	20507	10608	31150	20755	70912	Bacteria	Firmicutes	Bacilli	Bacillales	Listeriaceae					2882.333333	20755	17872.66667		6091.333333
Panacagrimonas	31482	1997	5188	12889	22265	8251	483	10333	69666	Bacteria	Proteobacteria	Gammaproteobacteria	Xanthomonadales	Sinobacteraceae					12889	10333	-2556		5818.666667
Parachlamydia	3542	7321	23348	11403.66667	22850	10019	483	11117.33333	67563	Bacteria	Chlamydiae	Chlamydiia	Chlamydiales	Parachlamydiaceae					11403.66667	11117.33333	-286.3333333		5778
Sphingosinicella	2558	11758	649	4988.333333	42186	8251	1690	17375.66667	67092	Bacteria	Proteobacteria	Alphaproteobacteria	Sphingomonadales	Sphingomonadaceae					4988.333333	17375.66667	12387.33333		5773
Clostridium_XlVa	788	3994	16538	7106.666667	24022	17091	4347	15153.33333	66780	Bacteria	Firmicutes	Clostridia	Clostridiales	Lachnospiraceae					7106.666667	15153.33333	8046.666667		5672.666667
Vulgatibacter	10036	4660	13295	9330.333333	20507	14734	3381	12874	66613	Bacteria	Proteobacteria	Deltaproteobacteria	Myxococcales	Vulgatibacteraceae					9330.333333	12874	3543.666667		5640.666667
Parcubacteria_genera_incertae_sedis	2362	19301	3892	8518.333333	7030	30056	3862	13649.33333	66503	Bacteria	Parcubacteria	No_Rank	No_Rank	No_Rank					8518.333333	13649.33333	5131		5639
Anaerospora	2164	666	4864	2564.666667	22265	21806	13040	19037	64805	Bacteria	Firmicutes	Negativicutes	Selenomonadales	Veillonellaceae					2564.666667	19037	16472.33333		5590.333333
Alkaliphilus	25973	1997	29509	19159.66667	3515	1768	1448	2243.666667	64210	Bacteria	Firmicutes	Clostridia	Clostridiales	Clostridiaceae_2					19159.66667	2243.666667	-16916		5508.333333
Sphingopyxis	1181	0	0	393.6666667	53904	8251	483	20879.33333	63819	Bacteria	Proteobacteria	Alphaproteobacteria	Sphingomonadales	Sphingomonadaceae					393.6666667	20879.33333	20485.66667		5343.333333
Shimazuella	3542	10206	8107	7285	19920	14734	7002	13885.33333	63511	Bacteria	Firmicutes	Bacilli	Bacillales	Thermoactinomycetaceae_1					7285	13885.33333	6600.333333		5342.333333
Pelagibacterium	1181	0	0	393.6666667	18749	39486	3864	20699.66667	63280	Bacteria	Proteobacteria	Alphaproteobacteria	Rhizobiales	Hyphomicrobiaceae					393.6666667	20699.66667	20306		5339.333333
Moheibacter	0	0	0	0	43943	14734	1690	20122.33333	60367	Bacteria	Bacteroidetes	Flavobacteriia	Flavobacteriales	Flavobacteriaceae					0	20122.33333	20122.33333		5210
Gp9	0	0	58370	19456.66667	1758	0	0	586	60128	Bacteria	Acidobacteria	Acidobacteria_Gp9	No_Rank	No_Rank					19456.66667	586	-18870.66667		5201.333333
Asticcacaulis	394	3328	14268	5996.666667	18163	12376	11590	14043	60119	Bacteria	Proteobacteria	Alphaproteobacteria	Caulobacterales	Caulobacteraceae					5996.666667	14043	8046.333333		5199
Smaragdicoccus	1771	1997	2594	2120.666667	12890	28289	11591	17590	59132	Bacteria	Actinobacteria	Actinobacteria	Actinomycetales	Nocardiaceae					2120.666667	17590	15469.33333		5131
Dactylosporangium	2558	2662	9080	4766.666667	22265	8251	14006	14840.66667	58822	Bacteria	Actinobacteria	Actinobacteria	Actinomycetales	Micromonosporaceae					4766.666667	14840.66667	10074		4953
Acetivibrio	0	0	58370	19456.66667	0	0	0	0	58370	Bacteria	Firmicutes	Clostridia	Clostridiales	Ruminococcaceae					19456.66667	0	-19456.66667		4943.666667
Crocinitomix	0	5325	649	1991.333333	9375	41843	483	17233.66667	57675	Bacteria	Bacteroidetes	Flavobacteriia	Flavobacteriales	Cryomorphaceae					1991.333333	17233.66667	15242.33333		4923.333333
Cellulosilyticum	4133	5325	1621	3693	12303	31825	1690	15272.66667	56897	Bacteria	Firmicutes	Clostridia	Clostridiales	Lachnospiraceae					3693	15272.66667	11579.66667		4823
Spirosoma	5510	0	20754	8754.666667	10546	16501	3380	10142.33333	56691	Bacteria	Bacteroidetes	Cytophagia	Cytophagales	Cytophagaceae					8754.666667	10142.33333	1387.666667		4722
Ochrobactrum	0	1997	4216	2071	22265	21806	5795	16622	56079	Bacteria	Proteobacteria	Alphaproteobacteria	Rhizobiales	Brucellaceae					2071	16622	14551		4688.333333
Nonomuraea	2951	666	14917	6178	12890	10608	14006	12501.33333	56038	Bacteria	Actinobacteria	Actinobacteria	Actinomycetales	Streptosporangiaceae					6178	12501.33333	6323.333333		4655
Staphylococcus	4722	3993	10701	6472	12890	4125	19318	12111	55749	Bacteria	Firmicutes	Bacilli	Bacillales	Staphylococcaceae					6472	12111	5639		4621.666667
Aminobacter	4329	1997	3243	3189.666667	24608	19448	724	14926.66667	54349	Bacteria	Proteobacteria	Alphaproteobacteria	Rhizobiales	Phyllobacteriaceae					3189.666667	14926.66667	11737		4278
Rhodanobacter	11412	7543	0	6318.333333	11132	14734	8693	11519.66667	53514	Bacteria	Proteobacteria	Gammaproteobacteria	Xanthomonadales	Xanthomonadaceae					6318.333333	11519.66667	5201.333333		4234.666667
Terriglobus	7871	666	3243	3926.666667	5273	14734	21008	13671.66667	52795	Bacteria	Acidobacteria	Acidobacteria_Gp1	No_Rank	No_Rank					3926.666667	13671.66667	9745		4099.333333
Blastococcus	12396	666	5837	6299.666667	5273	6483	21008	10921.33333	51663	Bacteria	Actinobacteria	Actinobacteria	Actinomycetales	Geodermatophilaceae					6299.666667	10921.33333	4621.666667		3932.666667
Thioalbus	1181	1331	2594	1702	38084	6483	0	14855.66667	49673	Bacteria	Proteobacteria	Gammaproteobacteria	Chromatiales	Ectothiorhodospiraceae					1702	14855.66667	13153.66667		3905.666667
Siphonobacter	0	0	0	0	11132	34772	3380	16428	49284	Bacteria	Bacteroidetes	Cytophagia	Cytophagales	Cytophagaceae					0	16428	16428		3843.666667
Sporomusa	0	0	15565	5188.333333	5273	18859	8451	10861	48148	Bacteria	Firmicutes	Negativicutes	Selenomonadales	Veillonellaceae					5188.333333	10861	5672.666667		3777.333333
Altererythrobacter	9248	666	8431	6115	18749	4125	6761	9878.333333	47980	Bacteria	Proteobacteria	Alphaproteobacteria	Sphingomonadales	Erythrobacteraceae					6115	9878.333333	3763.333333		3763.333333
Rummeliibacillus	1181	4659	22699	9513	7031	8251	3139	6140.333333	46960	Bacteria	Firmicutes	Bacilli	Bacillales	Planococcaceae					9513	6140.333333	-3372.666667		3721
Azospira	0	0	2594	864.6666667	9375	23574	9659	14202.66667	45202	Bacteria	Proteobacteria	Betaproteobacteria	Rhodocyclales	Rhodocyclaceae					864.6666667	14202.66667	13338		3710.666667
Mobilitalea	3542	1997	3243	2927.333333	16991	17091	2173	12085	45037	Bacteria	Firmicutes	Clostridia	Clostridiales	Lachnospiraceae					2927.333333	12085	9157.666667		3543.666667
Gp20	9642	2662	23348	11884	1758	5893	483	2711.333333	43786	Bacteria	Acidobacteria	Acidobacteria_Gp20	No_Rank	No_Rank					11884	2711.333333	-9172.666667		3478
Azoarcus	0	0	0	0	18749	14734	9176	14219.66667	42659	Bacteria	Proteobacteria	Betaproteobacteria	Rhodocyclales	Rhodocyclaceae					0	14219.66667	14219.66667		3336.333333
Bdellovibrio	2951	1331	2919	2400.333333	19921	8251	6036	11402.66667	41409	Bacteria	Proteobacteria	Deltaproteobacteria	Bdellovibrionales	Bdellovibrionaceae					2400.333333	11402.66667	9002.333333		3319.666667
Leucobacter	2164	0	0	721.3333333	18749	12966	4830	12181.66667	38709	Bacteria	Actinobacteria	Actinobacteria	Actinomycetales	Microbacteriaceae					721.3333333	12181.66667	11460.33333		3313.666667
Pullulanibacillus	9642	3328	2594	5188	11132	8251	3381	7588	38328	Bacteria	Firmicutes	Bacilli	Bacillales	Bacillaceae_2					5188	7588	2400		3222
Pyrinomonas	1181	15751	2594	6508.666667	14648	1768	1690	6035.333333	37632	Bacteria	Acidobacteria	Acidobacteria_Gp4	No_Rank	No_Rank					6508.666667	6035.333333	-473.3333333		3219.666667
Alsobacter	15544	0	0	5181.333333	0	14734	7244	7326	37522	Bacteria	Proteobacteria	Alphaproteobacteria	Rhizobiales	Rhizobiales_incertae_sedis					5181.333333	7326	2144.666667		3157.666667
Larkinella	1771	0	3892	1887.666667	14062	8251	8693	10335.33333	36669	Bacteria	Bacteroidetes	Cytophagia	Cytophagales	Cytophagaceae					1887.666667	10335.33333	8447.666667		3125
Chitinibacter	0	0	0	0	5273	25931	4830	12011.33333	36034	Bacteria	Proteobacteria	Betaproteobacteria	Neisseriales	Neisseriaceae					0	12011.33333	12011.33333		2945.333333
Terrisporobacter	4329	5990	16862	9060.333333	5273	1768	1690	2910.333333	35912	Bacteria	Firmicutes	Clostridia	Clostridiales	Peptostreptococcaceae					9060.333333	2910.333333	-6150		2903
Methylotenera	1181	666	3243	1696.666667	12890	14734	3139	10254.33333	35853	Bacteria	Proteobacteria	Betaproteobacteria	Methylophilales	Methylophilaceae					1696.666667	10254.33333	8557.666667		2765
Streptosporangium	1771	7543	649	3321	11132	12966	724	8274	34785	Bacteria	Actinobacteria	Actinobacteria	Actinomycetales	Streptosporangiaceae					3321	8274	4953		2750.333333
Clostridium_XI	1181	0	7458	2879.666667	16991	6483	1690	8388	33803	Bacteria	Firmicutes	Clostridia	Clostridiales	Peptostreptococcaceae					2879.666667	8388	5508.333333		2750.333333
Pacearchaeota_Incertae_Sedis_AR13	17905	3328	2270	7834.333333	9375	0	0	3125	32878	Archaea	Pacearchaeota	No_Rank	No_Rank	No_Rank					7834.333333	3125	-4709.333333		2606
Alcanivorax	0	0	0	0	0	32414	0	10804.66667	32414	Bacteria	Proteobacteria	Gammaproteobacteria	Oceanospirillales	Alcanivoracaceae					0	10804.66667	10804.66667		2504.666667
Caldilinea	0	0	2594	864.6666667	3515	23574	2173	9754	31856	Bacteria	Chloroflexi	Caldilineae	Caldilineales	Caldilineaceae					864.6666667	9754	8889.333333		2400
Saccharibacillus	0	0	0	0	14648	17091	0	10579.66667	31739	Bacteria	Firmicutes	Bacilli	Bacillales	Paenibacillaceae_1					0	10579.66667	10579.66667		2347
Geothrix	787	2662	1621	1690	3515	21806	724	8681.666667	31115	Bacteria	Acidobacteria	Holophagae	Holophagales	Holophagaceae					1690	8681.666667	6991.666667		2343.666667
Catelliglobosispora	0	666	2594	1086.666667	3515	19448	3864	8942.333333	30087	Bacteria	Actinobacteria	Actinobacteria	Actinomycetales	Micromonosporaceae					1086.666667	8942.333333	7855.666667		2343.666667
Acidothermus	2951	1331	3243	2508.333333	0	4125	17869	7331.333333	29519	Bacteria	Actinobacteria	Actinobacteria	Actinomycetales	Acidothermaceae					2508.333333	7331.333333	4823		2144.666667
Amaricoccus	0	0	7458	2486	12890	8251	483	7208	29082	Bacteria	Proteobacteria	Alphaproteobacteria	Rhodobacterales	Rhodobacteraceae					2486	7208	4722		2092.666667
Thermoflavimicrobium	787	0	649	478.6666667	3515	17091	5795	8800.333333	27837	Bacteria	Firmicutes	Bacilli	Bacillales	Thermoactinomycetaceae_1					478.6666667	8800.333333	8321.666667		2064.666667
Telmatospirillum	394	7321	0	2571.666667	3516	1768	14729	6671	27728	Bacteria	Proteobacteria	Alphaproteobacteria	Rhodospirillales	Rhodospirillaceae					2571.666667	6671	4099.333333		2017.333333
Rubinisphaera	1181	3328	9080	4529.666667	7031	4125	2656	4604	27401	Bacteria	Planctomycetes	Planctomycetia	Planctomycetales	Planctomycetaceae					4529.666667	4604	74.33333333		1907
Methylovirgula	4329	666	649	1881.333333	7031	6483	7727	7080.333333	26885	Bacteria	Proteobacteria	Alphaproteobacteria	Rhizobiales	Beijerinckiaceae					1881.333333	7080.333333	5199		1903.333333
Rubrobacter	0	0	4216	1405.333333	11132	4125	6278	7178.333333	25751	Bacteria	Actinobacteria	Actinobacteria	Rubrobacterales	Rubrobacteraceae					1405.333333	7178.333333	5773		1884.666667
Diplorickettsia	0	0	0	0	5273	10608	9658	8513	25539	Bacteria	Proteobacteria	Gammaproteobacteria	Legionellales	Coxiellaceae					0	8513	8513		1763.666667
GpIIa	0	666	2594	1086.666667	7031	12966	2173	7390	25430	Bacteria	Cyanobacteria/Chloroplast	Cyanobacteria	No_Rank	Family_II					1086.666667	7390	6303.333333		1739
Microvirgula	0	0	0	0	0	19448	5795	8414.333333	25243	Bacteria	Proteobacteria	Betaproteobacteria	Neisseriales	Neisseriaceae					0	8414.333333	8414.333333		1613.333333
Sphaerisporangium	0	0	10701	3567	7031	4125	3381	4845.666667	25238	Bacteria	Actinobacteria	Actinobacteria	Actinomycetales	Streptosporangiaceae					3567	4845.666667	1278.666667		1559.666667
Nevskia	2164	2662	649	1825	5273	4125	10142	6513.333333	25015	Bacteria	Proteobacteria	Gammaproteobacteria	Xanthomonadales	Sinobacteraceae					1825	6513.333333	4688.333333		1517.333333
Nitrosococcus	2164	1997	9080	4413.666667	0	0	10625	3541.666667	23866	Bacteria	Proteobacteria	Gammaproteobacteria	Chromatiales	Chromatiaceae					4413.666667	3541.666667	-872		1442.666667
Truepera	0	666	2594	1086.666667	7031	8251	5312	6864.666667	23854	Bacteria	Deinococcus-Thermus	Deinococci	Deinococcales	Trueperaceae					1086.666667	6864.666667	5778		1413
Nocardiopsis	0	0	0	0	5273	17091	724	7696	23088	Bacteria	Actinobacteria	Actinobacteria	Actinomycetales	Nocardiopsaceae					0	7696	7696		1387.666667
Spiroplasma	787	0	0	262.3333333	0	21806	0	7268.666667	22593	Bacteria	Tenericutes	Mollicutes	Entomoplasmatales	Spiroplasmataceae					262.3333333	7268.666667	7006.333333		1378.333333
Kaistia	2164	1331	649	1381.333333	9375	8251	483	6036.333333	22253	Bacteria	Proteobacteria	Alphaproteobacteria	Rhizobiales	Rhizobiaceae					1381.333333	6036.333333	4655		1350.333333
Exiguobacterium	4329	666	4864	3286.333333	5273	1768	4830	3957	21730	Bacteria	Firmicutes	Bacilli	Bacillales	Bacillales_Incertae_Sedis_XII					3286.333333	3957	670.6666667		1319.666667
Stella	8854	7543	1621	6006	3515	0	0	1171.666667	21533	Bacteria	Proteobacteria	Alphaproteobacteria	Rhodospirillales	Acetobacteraceae					6006	1171.666667	-4834.333333		1282.333333
Segetibacter	1575	666	2594	1611.666667	3515	1768	11350	5544.333333	21468	Bacteria	Bacteroidetes	Sphingobacteriia	Sphingobacteriales	Chitinophagaceae					1611.666667	5544.333333	3932.666667		1280
Anaerosalibacter	0	4659	2594	2417.666667	11132	0	2173	4435	20558	Bacteria	Firmicutes	Clostridia	Clostridiales	Clostridiales_Incertae_Sedis_XI					2417.666667	4435	2017.333333		1278.666667
Hazenella	0	0	0	0	20507	0	0	6835.666667	20507	Bacteria	Firmicutes	Bacilli	Bacillales	Thermoactinomycetaceae_1					0	6835.666667	6835.666667		1171.666667
Nitrococcus	787	3993	3243	2674.333333	0	0	12074	4024.666667	20097	Bacteria	Proteobacteria	Gammaproteobacteria	Chromatiales	Ectothiorhodospiraceae					2674.333333	4024.666667	1350.333333		1112.666667
Lautropia	11019	4659	0	5226	0	4125	0	1375	19803	Bacteria	Proteobacteria	Betaproteobacteria	Burkholderiales	Burkholderiaceae					5226	1375	-3851		995.6666667
Tissierella	6100	2662	8431	5731	1758	0	724	827.3333333	19675	Bacteria	Firmicutes	Clostridia	Clostridiales	Clostridiales_Incertae_Sedis_XI					5731	827.3333333	-4903.666667		976.3333333
Proteiniborus	6493	1331	10053	5959	1758	0	0	586	19635	Bacteria	Firmicutes	Clostridia	Clostridiales	Clostridiales_incertae_sedis					5959	586	-5373		936
Bryobacter	0	0	0	0	0	19448	0	6482.666667	19448	Bacteria	Acidobacteria	Acidobacteria_Gp3	No_Rank	No_Rank					0	6482.666667	6482.666667		723.3333333
Alterococcus	0	0	1621	540.3333333	0	4125	13523	5882.666667	19269	Bacteria	Verrucomicrobia	Opitutae	Opitutales	Opitutaceae					540.3333333	5882.666667	5342.333333		693
Thermomonas	0	0	1621	540.3333333	7031	10608	0	5879.666667	19260	Bacteria	Proteobacteria	Gammaproteobacteria	Xanthomonadales	Xanthomonadaceae					540.3333333	5879.666667	5339.333333		670.6666667
Mumia	1771	1331	649	1250.333333	7031	8251	0	5094	19033	Bacteria	Actinobacteria	Actinobacteria	Actinomycetales	Nocardioidaceae					1250.333333	5094	3843.666667		563.3333333
Brachybacterium	0	666	0	222	7031	10608	483	6040.666667	18788	Bacteria	Actinobacteria	Actinobacteria	Actinomycetales	Dermabacteraceae					222	6040.666667	5818.666667		432
GpI	394	1997	5837	2742.666667	1758	5893	2656	3435.666667	18535	Bacteria	Cyanobacteria/Chloroplast	Cyanobacteria	No_Rank	Family_I					2742.666667	3435.666667	693		361.6666667
Bacteriovorax	0	0	649	216.3333333	5273	10608	1690	5857	18220	Bacteria	Proteobacteria	Deltaproteobacteria	Bdellovibrionales	Bacteriovoracaceae					216.3333333	5857	5640.666667		352.3333333
Rickettsia	1181	1997	649	1275.666667	3515	1768	8210	4497.666667	17320	Bacteria	Proteobacteria	Alphaproteobacteria	Rickettsiales	Rickettsiaceae					1275.666667	4497.666667	3222		301
Rhodocytophaga	9051	4659	0	4570	1758	0	1690	1149.333333	17158	Bacteria	Bacteroidetes	Cytophagia	Cytophagales	Cytophagaceae					4570	1149.333333	-3420.666667		241.3333333
Euzebya	15348	0	0	5116	1758	0	0	586	17106	Bacteria	Actinobacteria	Actinobacteria	Euzebyales	Euzebyaceae					5116	586	-4530		241.3333333
Actinocatenispora	5510	5990	649	4049.666667	0	0	4829	1609.666667	16978	Bacteria	Actinobacteria	Actinobacteria	Actinomycetales	Micromonosporaceae					4049.666667	1609.666667	-2440		241.3333333
Fervidicella	394	0	649	347.6666667	3515	10608	1690	5271	16856	Bacteria	Firmicutes	Clostridia	Clostridiales	Clostridiaceae_1					347.6666667	5271	4923.333333		241.3333333
Acinetobacter	394	666	2594	1218	3515	8251	724	4163.333333	16144	Bacteria	Proteobacteria	Gammaproteobacteria	Pseudomonadales	Moraxellaceae					1218	4163.333333	2945.333333		192.3333333
Propionicimonas	0	0	0	0	3515	8251	3864	5210	15630	Bacteria	Actinobacteria	Actinobacteria	Actinomycetales	Propionibacteriaceae					0	5210	5210		137
Effusibacillus	3542	0	5837	3126.333333	1758	4125	0	1961	15262	Bacteria	Firmicutes	Bacilli	Bacillales	Alicyclobacillaceae					3126.333333	1961	-1165.333333		74.33333333
Rubellimicrobium	5116	1997	0	2371	5273	1768	483	2508	14637	Bacteria	Proteobacteria	Alphaproteobacteria	Rhodobacterales	Rhodobacteraceae					2371	2508	137		23
GpXIII	14560	0	0	4853.333333	0	0	0	0	14560	Bacteria	Cyanobacteria/Chloroplast	Cyanobacteria	No_Rank	Family_XIII					4853.333333	0	-4853.333333		7.666666667
Candidatus_Procabacter	0	666	0	222	9375	4125	0	4500	14166	Bacteria	Proteobacteria	Betaproteobacteria	Procabacteriales	Procabacteriaceae					222	4500	4278		-61
Aneurinibacillus	2558	1331	4865	2918	3515	0	1207	1574	13476	Bacteria	Firmicutes	Bacilli	Bacillales	Paenibacillaceae_2					2918	1574	-1344		-262.3333333
Corynebacterium	0	2663	0	887.6666667	3515	6483	483	3493.666667	13144	Bacteria	Actinobacteria	Actinobacteria	Actinomycetales	Corynebacteriaceae					887.6666667	3493.666667	2606		-262.3333333
Algoriphagus	0	0	649	216.3333333	1758	10608	0	4122	13015	Bacteria	Bacteroidetes	Cytophagia	Cytophagales	Cyclobacteriaceae					216.3333333	4122	3905.666667		-286.3333333
Skermanella	0	666	1621	762.3333333	9375	0	1207	3527.333333	12869	Bacteria	Proteobacteria	Alphaproteobacteria	Rhodospirillales	Rhodospirillaceae					762.3333333	3527.333333	2765		-299
Afipia	1181	0	0	393.6666667	11132	0	483	3871.666667	12796	Bacteria	Proteobacteria	Alphaproteobacteria	Rhizobiales	Bradyrhizobiaceae					393.6666667	3871.666667	3478		-307.6666667
Garciella	2164	2662	0	1608.666667	7031	0	724	2585	12581	Bacteria	Firmicutes	Clostridia	Clostridiales	Eubacteriaceae					1608.666667	2585	976.3333333		-419.6666667
Desulfitobacterium	394	666	7458	2839.333333	1758	1768	0	1175.333333	12044	Bacteria	Firmicutes	Clostridia	Clostridiales	Peptococcaceae_1					2839.333333	1175.333333	-1664		-432.6666667
Pseudobacteriovorax	0	0	0	0	0	10608	724	3777.333333	11332	Bacteria	Proteobacteria	Deltaproteobacteria	Bdellovibrionales	Pseudobacteriovoracaceae					0	3777.333333	3777.333333		-443.6666667
Syntrophobacter	0	0	649	216.3333333	0	10608	0	3536	11257	Bacteria	Proteobacteria	Deltaproteobacteria	Syntrophobacterales	Syntrophobacteraceae					216.3333333	3536	3319.666667		-443.6666667
Lysinibacillus	394	666	8431	3163.666667	1758	0	0	586	11249	Bacteria	Firmicutes	Bacilli	Bacillales	Planococcaceae					3163.666667	586	-2577.666667		-449.6666667
Brockia	788	1331	649	922.6666667	3515	1768	3139	2807.333333	11190	Bacteria	Firmicutes	Clostridia	Thermoanaerobacterales	Thermoanaerobacteraceae					922.6666667	2807.333333	1884.666667		-462.3333333
Chiayiivirga	0	0	0	0	11132	0	0	3710.666667	11132	Bacteria	Proteobacteria	Gammaproteobacteria	Xanthomonadales	Xanthomonadaceae					0	3710.666667	3710.666667		-473.3333333
Deferrisoma	0	0	649	216.3333333	5273	4125	724	3374	10771	Bacteria	Proteobacteria	Deltaproteobacteria	Deltaproteobacteria_incertae_sedis	No_Rank					216.3333333	3374	3157.666667		-540.3333333
Ureibacillus	0	666	0	222	9375	0	0	3125	10041	Bacteria	Firmicutes	Bacilli	Bacillales	Planococcaceae					222	3125	2903		-540.3333333
Kineosporia	0	0	0	0	1758	8251	0	3336.333333	10009	Bacteria	Actinobacteria	Actinobacteria	Actinomycetales	Kineosporiaceae					0	3336.333333	3336.333333		-665.6666667
Leadbetterella	0	0	0	0	0	8251	1690	3313.666667	9941	Bacteria	Bacteroidetes	Cytophagia	Cytophagales	Cytophagaceae					0	3313.666667	3313.666667		-671.6666667
Spirochaeta	0	0	0	0	0	0	9659	3219.666667	9659	Bacteria	Spirochaetes	Spirochaetia	Spirochaetales	Spirochaetaceae					0	3219.666667	3219.666667		-816
Melioribacter	0	0	4216	1405.333333	5273	0	0	1757.666667	9489	Bacteria	Ignavibacteriae	Ignavibacteria	Ignavibacteriales	Ignavibacteriaceae					1405.333333	1757.666667	352.3333333		-839.6666667
Bacteroides	0	1997	1298	1098.333333	1758	0	4345	2034.333333	9398	Bacteria	Bacteroidetes	Bacteroidia	Bacteroidales	Bacteroidaceae					1098.333333	2034.333333	936		-842
Friedmanniella	5706	1997	0	2567.666667	0	0	1690	563.3333333	9393	Bacteria	Actinobacteria	Actinobacteria	Actinomycetales	Propionibacteriaceae					2567.666667	563.3333333	-2004.333333		-864.6666667
Pelagibius	0	0	0	0	9375	0	0	3125	9375	Bacteria	Proteobacteria	Alphaproteobacteria	Rhodospirillales	Rhodospirillaceae					0	3125	3125		-864.6666667
Aeribacillus	787	1331	649	922.3333333	1758	4125	724	2202.333333	9374	Bacteria	Firmicutes	Bacilli	Bacillales	Bacillaceae_1					922.3333333	2202.333333	1280		-872
Xanthobacter	0	666	1621	762.3333333	0	6483	483	2322	9253	Bacteria	Proteobacteria	Alphaproteobacteria	Rhizobiales	Xanthobacteraceae					762.3333333	2322	1559.666667		-983.6666667
Geobacillus	0	0	4216	1405.333333	3515	0	724	1413	8455	Bacteria	Firmicutes	Bacilli	Bacillales	Bacillaceae_1					1405.333333	1413	7.666666667		-1019.666667
Lutispora	0	0	4864	1621.333333	3515	0	0	1171.666667	8379	Bacteria	Firmicutes	Clostridia	Clostridiales	Gracilibacteraceae					1621.333333	1171.666667	-449.6666667		-1081
Arachidicoccus	0	1331	0	443.6666667	5273	1768	0	2347	8372	Bacteria	Bacteroidetes	Sphingobacteriia	Sphingobacteriales	Chitinophagaceae					443.6666667	2347	1903.333333		-1165.333333
Actinopolymorpha	394	0	3243	1212.333333	3515	0	1207	1574	8359	Bacteria	Actinobacteria	Actinobacteria	Actinomycetales	Nocardioidaceae					1212.333333	1574	361.6666667		-1262
Craurococcus	2558	666	1621	1615	0	1768	1690	1152.666667	8303	Bacteria	Proteobacteria	Alphaproteobacteria	Rhodospirillales	Acetobacteraceae					1615	1152.666667	-462.3333333		-1344
Cerasibacillus	787	1997	3243	2009	1758	0	483	747	8268	Bacteria	Firmicutes	Bacilli	Bacillales	Bacillaceae_2					2009	747	-1262		-1405.333333
Pseudohongiella	0	0	0	0	0	8251	0	2750.333333	8251	Bacteria	Proteobacteria	Gammaproteobacteria	Oceanospirillales	Oceanospirillales_incertae_sedis					0	2750.333333	2750.333333		-1621.333333
Arcticibacter	0	0	0	0	0	8251	0	2750.333333	8251	Bacteria	Bacteroidetes	Sphingobacteriia	Sphingobacteriales	Sphingobacteriaceae					0	2750.333333	2750.333333		-1664
Pelotomaculum	394	0	7458	2617.333333	0	0	0	0	7852	Bacteria	Firmicutes	Clostridia	Clostridiales	Peptococcaceae_2					2617.333333	0	-2617.333333		-1775
Brevibacterium	0	0	0	0	7031	0	483	2504.666667	7514	Bacteria	Actinobacteria	Actinobacteria	Actinomycetales	Brevibacteriaceae					0	2504.666667	2504.666667		-1945.666667
ZB3_genera_incertae_sedis	0	0	1621	540.3333333	5273	0	483	1918.666667	7377	Bacteria	candidate_division_ZB3	No_Rank	No_Rank	No_Rank					540.3333333	1918.666667	1378.333333		-2004.333333
Oceanirhabdus	0	1331	0	443.6666667	1758	4125	0	1961	7214	Bacteria	Firmicutes	Clostridia	Clostridiales	Clostridiaceae_1					443.6666667	1961	1517.333333		-2245.666667
Alishewanella	0	0	0	0	5273	1768	0	2347	7041	Bacteria	Proteobacteria	Gammaproteobacteria	Alteromonadales	Alteromonadaceae					0	2347	2347		-2440
Anaerobacterium	0	0	0	0	7031	0	0	2343.666667	7031	Bacteria	Firmicutes	Clostridia	Clostridiales	Ruminococcaceae					0	2343.666667	2343.666667		-2556
Clostridium_XlVb	0	0	0	0	7031	0	0	2343.666667	7031	Bacteria	Firmicutes	Clostridia	Clostridiales	Lachnospiraceae					0	2343.666667	2343.666667		-2577.666667
Pontibacter	394	0	0	131.3333333	1758	0	4830	2196	6982	Bacteria	Bacteroidetes	Cytophagia	Cytophagales	Cytophagaceae					131.3333333	2196	2064.666667		-2617.333333
Anaerosporobacter	394	0	649	347.6666667	1758	4125	0	1961	6926	Bacteria	Firmicutes	Clostridia	Clostridiales	Lachnospiraceae					347.6666667	1961	1613.333333		-3372.666667
Deinococcus	5116	0	1621	2245.666667	0	0	0	0	6737	Bacteria	Deinococcus-Thermus	Deinococci	Deinococcales	Deinococcaceae					2245.666667	0	-2245.666667		-3420.666667
Inquilinus	787	0	649	478.6666667	3515	1768	0	1761	6719	Bacteria	Proteobacteria	Alphaproteobacteria	Rhodospirillales	Rhodospirillaceae					478.6666667	1761	1282.333333		-3455
Perlucidibaca	0	666	0	222	1758	4125	0	1961	6549	Bacteria	Proteobacteria	Gammaproteobacteria	Pseudomonadales	Moraxellaceae					222	1961	1739		-3629.333333
Filimonas	394	0	0	131.3333333	0	1768	4347	2038.333333	6509	Bacteria	Bacteroidetes	Sphingobacteriia	Sphingobacteriales	Chitinophagaceae					131.3333333	2038.333333	1907		-3851
Cystobacter	0	0	0	0	0	0	6278	2092.666667	6278	Bacteria	Proteobacteria	Deltaproteobacteria	Myxococcales	Cystobacteraceae					0	2092.666667	2092.666667		-4530
Motilibacter	1771	1331	649	1250.333333	0	1768	724	830.6666667	6243	Bacteria	Actinobacteria	Actinobacteria	Actinomycetales	No_Rank					1250.333333	830.6666667	-419.6666667		-4709.333333
Christensenella	0	0	1621	540.3333333	0	4125	483	1536	6229	Bacteria	Firmicutes	Clostridia	Clostridiales	Christensenellaceae					540.3333333	1536	995.6666667		-4834.333333
Bordetella	0	0	4216	1405.333333	0	1768	0	589.3333333	5984	Bacteria	Proteobacteria	Betaproteobacteria	Burkholderiales	Alcaligenaceae					1405.333333	589.3333333	-816		-4853.333333
Gp19	0	0	4216	1405.333333	0	0	1690	563.3333333	5906	Bacteria	Acidobacteria	Acidobacteria_Gp19	No_Rank	No_Rank					1405.333333	563.3333333	-842		-4903.666667
Tepidimicrobium	0	0	5837	1945.666667	0	0	0	0	5837	Bacteria	Firmicutes	Clostridia	Clostridiales	Clostridiales_Incertae_Sedis_XI					1945.666667	0	-1945.666667		-5373
Castellaniella	1771	0	0	590.3333333	0	1768	2173	1313.666667	5712	Bacteria	Proteobacteria	Betaproteobacteria	Burkholderiales	Alcaligenaceae					590.3333333	1313.666667	723.3333333		-6150
Pseudopedobacter	0	5325	0	1775	0	0	0	0	5325	Bacteria	Bacteroidetes	Sphingobacteriia	Sphingobacteriales	Sphingobacteriaceae					1775	0	-1775		-6532
Verrucomicrobium	0	0	649	216.3333333	0	4125	483	1536	5257	Bacteria	Verrucomicrobia	Verrucomicrobiae	Verrucomicrobiales	Verrucomicrobiaceae					216.3333333	1536	1319.666667		-6603.666667
Gp14	394	0	0	131.3333333	3515	0	1207	1574	5116	Bacteria	Acidobacteria	Acidobacteria_Gp14	No_Rank	No_Rank					131.3333333	1574	1442.666667		-6645.333333
Sporobacter	787	0	0	262.3333333	0	4125	0	1375	4912	Bacteria	Firmicutes	Clostridia	Clostridiales	Ruminococcaceae					262.3333333	1375	1112.666667		-7814
Rhodopirellula	0	0	4864	1621.333333	0	0	0	0	4864	Bacteria	Planctomycetes	Planctomycetia	Planctomycetales	Planctomycetaceae					1621.333333	0	-1621.333333		-8098.666667
Acidicapsa	394	0	2594	996	0	0	1690	563.3333333	4678	Bacteria	Acidobacteria	Acidobacteria_Gp1	No_Rank	No_Rank					996	563.3333333	-432.6666667		-8681.666667
Propionibacterium	394	666	1621	893.6666667	1758	0	0	586	4439	Bacteria	Actinobacteria	Actinobacteria	Actinomycetales	Propionibacteriaceae					893.6666667	586	-307.6666667		-9172.666667
Roseococcus	0	0	0	0	3515	0	724	1413	4239	Bacteria	Proteobacteria	Alphaproteobacteria	Rhodospirillales	Acetobacteraceae					0	1413	1413		-9319.666667
Parvibaculum	0	0	4216	1405.333333	0	0	0	0	4216	Bacteria	Proteobacteria	Alphaproteobacteria	Rhizobiales	Rhodobiaceae					1405.333333	0	-1405.333333		-10147.33333
Chitinimonas	3542	0	0	1180.666667	0	0	483	161	4025	Bacteria	Proteobacteria	Betaproteobacteria	Burkholderiales	Burkholderiaceae					1180.666667	161	-1019.666667		-10823
Geothermomicrobium	0	0	3243	1081	0	0	724	241.3333333	3967	Bacteria	Firmicutes	Bacilli	Bacillales	Thermoactinomycetaceae_1					1081	241.3333333	-839.6666667		-11377.33333
Chishuiella	0	0	0	0	3515	0	0	1171.666667	3515	Bacteria	Bacteroidetes	Flavobacteriia	Flavobacteriales	Flavobacteriaceae					0	1171.666667	1171.666667		-11520.33333
Minicystis	0	0	1621	540.3333333	0	0	1690	563.3333333	3311	Bacteria	Proteobacteria	Deltaproteobacteria	Myxococcales	Polyangiaceae					540.3333333	563.3333333	23		-12847.66667
Proteinivorax	0	0	3243	1081	0	0	0	0	3243	Bacteria	Firmicutes	Clostridia	Clostridiales	Proteinivoraceae					1081	0	-1081		-12958
Bellilinea	2951	0	0	983.6666667	0	0	0	0	2951	Bacteria	Chloroflexi	Anaerolineae	Anaerolineales	Anaerolineaceae					983.6666667	0	-983.6666667		-16916
Desulfonispora	1181	0	0	393.6666667	1758	0	0	586	2939	Bacteria	Firmicutes	Clostridia	Clostridiales	Peptococcaceae_1					393.6666667	586	192.3333333		-18870.66667
Chondromyces	0	0	2594	864.6666667	0	0	0	0	2594	Bacteria	Proteobacteria	Deltaproteobacteria	Myxococcales	Polyangiaceae					864.6666667	0	-864.6666667		-19378.33333
Acidocella	0	0	2594	864.6666667	0	0	0	0	2594	Bacteria	Proteobacteria	Alphaproteobacteria	Rhodospirillales	Acetobacteraceae					864.6666667	0	-864.6666667		-19456.66667
GpIV	787	0	0	262.3333333	0	0	1690	563.3333333	2477	Bacteria	Cyanobacteria/Chloroplast	Cyanobacteria	No_Rank	Family_IV					262.3333333	563.3333333	301		-22471.33333
Roseburia	0	0	1621	540.3333333	0	0	724	241.3333333	2345	Bacteria	Firmicutes	Clostridia	Clostridiales	Lachnospiraceae					540.3333333	241.3333333	-299		-29191.66667
Limnobacter	394	0	0	131.3333333	0	0	1690	563.3333333	2084	Bacteria	Proteobacteria	Betaproteobacteria	Burkholderiales	Burkholderiaceae					131.3333333	563.3333333	432		-30575
Permianibacter	394	0	1621	671.6666667	0	0	0	0	2015	Bacteria	Proteobacteria	Gammaproteobacteria	Pseudomonadales	Pseudomonadaceae					671.6666667	0	-671.6666667		-35248
Coprobacter	0	1997	0	665.6666667	0	0	0	0	1997	Bacteria	Bacteroidetes	Bacteroidia	Bacteroidales	Porphyromonadaceae					665.6666667	0	-665.6666667		-38566
Armatimonadetes_gp2	0	0	0	0	0	0	1690	563.3333333	1690	Bacteria	Armatimonadetes	No_Rank	No_Rank	No_Rank					0	563.3333333	563.3333333		-38792.33333
Tepidanaerobacter	0	0	1621	540.3333333	0	0	0	0	1621	Bacteria	Firmicutes	Clostridia	Clostridiales	Clostridiales_Incertae_Sedis_III					540.3333333	0	-540.3333333		-45047.33333
Flavonifractor	0	0	1621	540.3333333	0	0	0	0	1621	Bacteria	Firmicutes	Clostridia	Clostridiales	Ruminococcaceae					540.3333333	0	-540.3333333		-67492.66667
Nibrella	0	1331	0	443.6666667	0	0	0	0	1331	Bacteria	Bacteroidetes	Cytophagia	Cytophagales	Cytophagaceae					443.6666667	0	-443.6666667		-139843
Peptoniphilus	0	1331	0	443.6666667	0	0	0	0	1331	Bacteria	Firmicutes	Clostridia	Clostridiales	Peptoniphilaceae					443.6666667	0	-443.6666667		-147362.6667
Arsenophonus	0	666	0	222	0	0	483	161	1149	Bacteria	Proteobacteria	Gammaproteobacteria	Enterobacteriales	Enterobacteriaceae					222	161	-61		-171614.6667
Runella	787	0	0	262.3333333	0	0	0	0	787	Bacteria	Bacteroidetes	Cytophagia	Cytophagales	Cytophagaceae					262.3333333	0	-262.3333333		-204059.3333
Olivibacter	787	0	0	262.3333333	0	0	0	0	787	Bacteria	Bacteroidetes	Sphingobacteriia	Sphingobacteriales	Sphingobacteriaceae					262.3333333	0	-262.3333333		-263053
Crenobacter	0	0	0	0	0	0	724	241.3333333	724	Bacteria	Proteobacteria	Betaproteobacteria	Neisseriales	Neisseriaceae					0	241.3333333	241.3333333		-439646.6667
Taonella	0	0	0	0	0	0	724	241.3333333	724	Bacteria	Proteobacteria	Alphaproteobacteria	Sneathiellales	Sneathiellaceae					0	241.3333333	241.3333333		-557038.6667
Proteocatella	0	0	0	0	0	0	724	241.3333333	724	Bacteria	Firmicutes	Clostridia	Clostridiales	Peptostreptococcaceae					0	241.3333333	241.3333333		-748856.6667
Seinonella	0	0	0	0	0	0	724	241.3333333	724	Bacteria	Firmicutes	Bacilli	Bacillales	Thermoactinomycetaceae_2					0	241.3333333	241.3333333		-1252719.667
All	205170255	215044976	236624680	218946637	480131531	454407846	201485776	378675051	1792865064										218946637	378675051	159728414		-3628791.333
