# Supplementary material for: Intercropping Pinto Peanut in Litchi Orchard Effectively Improved Soil Available Potassium Content, Optimized Soil Bacterial Community Structure, and Advanced Bacterial Community Diversity
Source: Front Microbiol. 2022 May 12;13:868312. doi: 10.3389/fmicb.2022.868312 (PMC9134032; doi:10.3389/fmicb.2022.868312)
Supplement: Supplementary file 1 [file Data_Sheet_1.zip › Raw data/File 3.XLS]

Category	mean_CK	mean_LP	95.0% lower CI	95.0% upper CI	Difference between means	P.value
Cellular Processes	12630169541	21023642983.3333	-28112165610.036	11325218725.3693	-8393473442.33333	0.215817118512377
Environmental Information Processing	35041982397.6667	62917913030.6667	-89573334358.9742	33821473092.9742	-27875930633	0.19412648118753
Genetic Information Processing	48755346454	80791777155.3333	-108644719203.623	44571857800.9559	-32036430701.3333	0.219353619571948
Human Diseases	2697946157	4621958451.66667	-6219853476.06754	2371828886.7342	-1924012294.66667	0.199977828094084
Metabolism	152147131508.667	257859778519.667	-349732548404.048	138307254382.049	-105712647011	0.20797365747705
None	497083673.666667	869380027	-1198881514.59394	454288807.927273	-372296353.333333	0.194250910387006
Organismal Systems	2371140235.33333	4004364003	-5400643896.94201	2134196361.60867	-1633223767.66667	0.207073240316105
Unclassified	40486747947	67742316975.3333	-91283660658.3431	36772522601.6764	-27255569028.3333	0.213980606770456
