# Supplementary material for: Intercropping Pinto Peanut in Litchi Orchard Effectively Improved Soil Available Potassium Content, Optimized Soil Bacterial Community Structure, and Advanced Bacterial Community Diversity
Source: Front Microbiol. 2022 May 12;13:868312. doi: 10.3389/fmicb.2022.868312 (PMC9134032; doi:10.3389/fmicb.2022.868312)
Supplement: Supplementary file 1 [file Data_Sheet_1.zip › Raw data/File 4.XLS]

Category	mean_CK	mean_LP	95.0% lower CI	95.0% upper CI	Difference between means	P.value
Amino Acid Metabolism	31452854507.3333	53928639755	-73866779328.5521	28915208833.2187	-22475785247.6667	0.20505473908449
Biosynthesis of Other Secondary Metabolites	3803493057.66667	5892678603	-7301527789.31317	3123156698.6465	-2089185545.33333	0.233092622341776
Cancers	255932986.333333	522042358.666667	-802222509.807781	270003765.141114	-266109372.333333	0.169448278624657
Carbohydrate Metabolism	31649675726.3333	52864809569.3333	-70445630997.0443	28015363311.0443	-21215133843	0.209453680176978
Cardiovascular Diseases	74248961.6666667	104776762	-94879424.8532747	33823824.1866081	-30527800.3333333	0.202215959190023
Cell Communication	1400042	3235067.33333333	-5783193.44263464	2113142.77596797	-1835025.33333333	0.202721789955878
Cell Growth and Death	1603977982.66667	2714028605.66667	-3679598911.05877	1459497665.05877	-1110050623	0.209979863002719
Cell Motility	9888049332.33333	16454115785.6667	-22029103739.3816	8896970832.7149	-6566066453.33333	0.217113225316883
Cellular Processes and Signaling	10462017622.6667	16965936466	-22040968005.4939	9033130318.82728	-6503918843.33333	0.220237354192447
Circulatory System	91009653.6666667	167362512	-238615074.794761	85909358.1280941	-76352858.3333333	0.185202586051019
Digestive System	98462852.3333333	166503197.333333	-229547084.412937	93466394.4129374	-68040345	0.21487987683848
Endocrine System	1239366956.66667	2102520227	-2814238118.84523	1087931578.17856	-863153270.333333	0.201158391789809
Energy Metabolism	17432405831	29508362894	-40552725691.9748	16400811565.9748	-12075957063	0.21510568572934
Environmental Adaptation	456307296	738894036.333333	-975458608.024775	410285127.358108	-282586740.333333	0.226231044388992
Enzyme Families	6680694165	10648193171.6667	-13631712882.1273	5696714868.79398	-3967499006.66667	0.227068272771671
Excretory System	173402991.333333	266159732.333333	-326633115.215559	141119633.215559	-92756741	0.237910538669113
Folding, Sorting and Degradation	6904401076.33333	11662475959	-16059230656.0883	6543080890.75494	-4758074882.66667	0.21690688885362
Genetic Information Processing	7151411985.33333	12124610378.3333	-16737494463.8091	6791097677.80908	-4973198393	0.216219226588253
Glycan Biosynthesis and Metabolism	7562904844	11473876179.3333	-14041311926.5435	6219369255.87688	-3910971335.33333	0.248626343573725
Immune System	75852838.6666667	152401677	-254604464.229108	101506787.562441	-76548838.3333333	0.205660432893659
Immune System Diseases	151159583.666667	239338328	-298233282.195664	121875793.528997	-88178744.3333334	0.218292736934645
Infectious Diseases	1254549601.66667	2045668299.66667	-2667529957.66098	1085292561.66098	-791118698	0.219070813671532
Lipid Metabolism	11552988203	19642563780	-26613566689.9037	10434415535.9037	-8089575577	0.20482638562959
Membrane Transport	27717940932.3333	50812505459	-73492912856.0258	27303783802.6925	-23094564526.6667	0.189799419590738
Metabolic Diseases	230328088	400536808.333333	-571687741.67	231270301.003334	-170208720.333333	0.21262413632677
Metabolism	7430789391.66667	12695809939.3333	-17444543782.9197	6914502687.58639	-5265020547.66667	0.208874242168346
Metabolism of Cofactors and Vitamins	11999645854.6667	20629674793.6667	-28778272370.1679	11518214492.1679	-8630028939	0.211135228722014
Metabolism of Other Amino Acids	5348458218.33333	9288373067.66667	-12699398574.8874	4819568876.22073	-3939914849.33333	0.19635949120053
Metabolism of Terpenoids and Polyketides	6082227295.66667	10845497059.3333	-15321337860.9808	5794798333.64745	-4763269763.66667	0.195260483978719
Nervous System	236274732	409448782.333333	-555810224.126577	209462123.45991	-173174050.333333	0.195884380226526
Neurodegenerative Diseases	731726935.666667	1309595895	-1777326020.81922	621588102.152548	-577868959.333333	0.180915378180312
Nucleotide Metabolism	9505356198.33333	16085547781	-22068072497.8675	8907689332.53412	-6580191582.66667	0.214351903922776
Poorly Characterized	15442528947.3333	25955960191.6667	-35033594355.5469	14006731866.8802	-10513431244.3333	0.211549620911044
Replication and Repair	20710543014	34170596658	-45761821068.3484	18841713780.3484	-13460053644	0.220133195351828
Sensory System	462914.666666667	1073838.66666667	-1928424.43625008	706576.436250076	-610924	0.203318134166141
Signal Transduction	6615117110.66667	11014494653.6667	-14707326205.8062	5908571119.80616	-4399377543	0.213838684227076
Signaling Molecules and Interaction	708924354.666667	1090912918	-1306314210.97958	542337084.31291	-381988563.333333	0.224532692718096
Transcription	8058970232.66667	12979489654	-16637856505.7176	6796817663.05093	-4920519421.33333	0.218941416677637
Translation	13081432131	21979214884.3333	-30175254565.1883	12379689058.5216	-8897782753.33333	0.219695533291693
Transport and Catabolism	1136742184	1852263524.66667	-2396862715.21603	965820033.882695	-715521340.666667	0.21332968598779
Xenobiotics Biodegradation and Metabolism	9076427607.33333	17051561865.6667	-24328161933.3778	8377893416.71109	-7975134258.33333	0.173064842043367
