# Supplementary material for: Intercropping Pinto Peanut in Litchi Orchard Effectively Improved Soil Available Potassium Content, Optimized Soil Bacterial Community Structure, and Advanced Bacterial Community Diversity
Source: Front Microbiol. 2022 May 12;13:868312. doi: 10.3389/fmicb.2022.868312 (PMC9134032; doi:10.3389/fmicb.2022.868312)
Supplement: Supplementary file 1 [file Data_Sheet_1.zip › Raw data/File 5.XLS]

Category	mean_CK	mean_LP	95.0% lower CI	95.0% upper CI	Difference between means	P.value
1,1,1-Trichloro-2,2-bis(4-chlorophenyl)ethane (DDT) degradation	2814224.66666667	7197605	-12331566.263542	3564805.59687534	-4383380.33333333	0.146656630416744
ABC transporters	7582814260.33333	14756070636	-22262813146.5082	7916300395.17487	-7173256375.66667	0.179214617154772
Adherens junction	462914.666666667	1073838.66666667	-1928424.43625008	706576.436250076	-610924	0.203318134166141
Adipocytokine signaling pathway	325693840	541292034	-705861464.054739	274665076.054739	-215598194	0.203874027029356
African trypanosomiasis	79407532.6666667	110777624.666667	-111712676.963401	48972492.9634014	-31370092	0.254796001301629
Alanine, aspartate and glutamate metabolism	2892276553.66667	4731731407.33333	-6219462461.83328	2540552754.49994	-1839454853.66667	0.219324053576843
Aldosterone-regulated sodium reabsorption	146111.333333333	103418.666666667	-211759.752165653	297145.085498986	42692.6666666667	0.635332405126976
Alzheimer's disease	230595189.333333	409994164	-568762792.238502	209964842.905169	-179398974.666667	0.191821467889779
Amino acid metabolism	798311917	1330734257.33333	-1820247407.87286	755402727.206194	-532422340.333333	0.225087027018589
Amino acid related enzymes	3767204188.66667	6303769200	-8612184712.21376	3539054689.54709	-2536565011.33333	0.219735091882401
Amino sugar and nucleotide sugar metabolism	3944674894.33333	5981135752	-7310458740.21804	3237537024.88471	-2036460857.66667	0.246398353321488
Aminoacyl-tRNA biosynthesis	3084764566.33333	5146043636.33333	-7017468714.35324	2894910574.35324	-2061279070	0.221215657873688
Aminobenzoate degradation	1206809505.33333	2248330447	-3148555992.27869	1065514108.94535	-1041520941.66667	0.169201839084836
Amoebiasis	77493789.3333333	127927017.666667	-170278902.134324	69412445.4676576	-50433228.3333334	0.21741188706601
Amyotrophic lateral sclerosis (ALS)	87141058.6666667	162989303.333333	-214725586.222108	63029096.8887742	-75848244.6666667	0.152403503219167
Antigen processing and presentation	34795841.6666667	69532066.6666667	-116634376.776727	47161926.7767274	-34736225	0.209569994725838
Apoptosis	32743075.6666667	60392321.3333333	-75459475.0636056	20160983.7302722	-27649245.6666667	0.140912307448298
Arachidonic acid metabolism	258690537.333333	432402261	-565072043.080621	217648595.747288	-173711723.666667	0.201614253858042
Arginine and proline metabolism	3539244572.66667	6128581094	-8501556407.73359	3322883365.06693	-2589336521.33333	0.204185021595988
Arrhythmogenic right ventricular cardiomyopathy (ARVC)	462914.666666667	1073838.66666667	-1928424.43625008	706576.436250076	-610924	0.203318134166141
Ascorbate and aldarate metabolism	480348250.666667	823982348.333333	-1090444612.39632	403176417.062984	-343634097.666667	0.19054590040204
Atrazine degradation	88603334.6666667	203408621	-334692173.295529	105081600.628862	-114805286.333333	0.154879283308686
Bacterial chemotaxis	1783376550.66667	3086663459	-4342659174.6584	1736085357.99174	-1303286908.33333	0.213260258431492
Bacterial invasion of epithelial cells	910020	2724409.33333333	-5855593.47192447	2226814.8052578	-1814389.33333333	0.200563065340641
Bacterial motility proteins	5132880031.33333	8570630652	-11509946680.2811	4634445438.94772	-3437750620.66667	0.216685708774645
Bacterial secretion system	2123768117	3515464011.33333	-4622079045.68358	1838687257.01691	-1391695894.33333	0.211834365895782
Bacterial toxins	317285005	475842898	-559448422.261863	242332636.261864	-158557893	0.237772860425643
Basal transcription factors	26959067	80263584	-152695309.412224	46086275.4122237	-53304517	0.161251477691569
Base excision repair	1552012848	2487489473.66667	-3158017751.01144	1287064499.6781	-935476625.666666	0.217837998891699
Benzoate degradation	1287434245.33333	2550534781.33333	-3773303361.90164	1247102289.90164	-1263100536	0.16457927780675
Betalain biosynthesis	44225874.6666667	49163728.6666667	-31008273.4790837	21132565.4790837	-4937854	0.54337281641636
Bile secretion	8286397	16486551	-25525031.1260582	9124723.12605821	-8200154	0.202983082493423
Biosynthesis and biodegradation of secondary metabolites	121541924	250194427	-383674298.93948	126369292.93948	-128652503	0.164361520182939
Biosynthesis of 12-, 14- and 16-membered macrolides	1176695.66666667	2498460	-3376078.76587967	732550.099212999	-1321764.33333333	0.117305587796663
Biosynthesis of ansamycins	176254909	310250059	-442384271.536332	174393971.536332	-133995150	0.208569119245426
Biosynthesis of siderophore group nonribosomal peptides	165293656	279167987.333333	-358671861.838305	130923199.171638	-113874331.333333	0.18689796738534
Biosynthesis of type II polyketide backbone	3162901	5719517.66666667	-3870443.57101711	-1242789.76231622	-2556616.66666667	0.0101863870488608
Biosynthesis of type II polyketide products	4360996.33333333	4948117.33333333	-7434715.48638334	6260473.48638334	-587121	0.820379394133157
Biosynthesis of unsaturated fatty acids	886002421.666667	1515719302.33333	-2060597652.83099	801163891.497653	-629716880.666667	0.203126488169623
Biosynthesis of vancomycin group antibiotics	213872349.666667	343947477.666667	-454342744.275713	194192488.275713	-130075128	0.23610493500588
Biotin metabolism	344972408	640516804.333333	-968012874.539199	376924081.872532	-295544396.333333	0.204814287354773
Bisphenol degradation	286704857.333333	577165222.333333	-850256261.289382	269335531.289381	-290460365	0.156608522570192
Bladder cancer	7460381.33333333	19898216.6666667	-30578534.8430311	5702864.17636446	-12437835.3333333	0.0983111851103638
Butanoate metabolism	2777403886.33333	5213677302.66667	-7543719583.32186	2671172750.65519	-2436273416.33333	0.179431474567908
Butirosin and neomycin biosynthesis	221859743	333846856	-397805050.147448	173830824.147448	-111987113	0.239811960312929
C5-Branched dibasic acid metabolism	973281921.666667	1675968557.33333	-2319852631.32034	914479359.987004	-702686635.666667	0.206279210089936
CAM ligands	11298	13551.3333333333	-27727.9399811866	23221.2733145199	-2253.33333333333	0.754951176077125
Caffeine metabolism	3946412.66666667	8938546.33333333	-11231155.5681416	1246888.23480829	-4992133.66666667	0.0750842769277419
Calcium signaling pathway	508151.666666667	1107673.33333333	-2363437.55458494	1164394.22125161	-599521.666666667	0.288138437936049
Caprolactam degradation	563659174.666667	1182013232.33333	-1802220332.96821	565512217.634873	-618354057.666667	0.154733748253749
Carbohydrate digestion and absorption	7819334	15731342.3333333	-23345163.7966813	7521147.13001467	-7912008.33333333	0.165888247610203
Carbohydrate metabolism	460378965.333333	691835832.666667	-818565107.079769	355651372.413102	-231456867.333333	0.238912321839357
Carbon fixation in photosynthetic organisms	1360168598	2367109971.66667	-3345308453.77737	1331425706.44404	-1006941373.66667	0.210768652981475
Carbon fixation pathways in prokaryotes	3299583592.66667	5751723352	-8119940242.52892	3215660723.86225	-2452139759.33333	0.209577814523886
Cardiac muscle contraction	91009653.6666667	167362512	-238615074.794761	85909358.1280941	-76352858.3333333	0.185202586051019
Carotenoid biosynthesis	238209988	375885254.666667	-502096313.356421	226745780.023087	-137675266.666667	0.249203440942969
Cell cycle	3043500.33333333	10536225	-21151681.2292865	6166231.89595316	-7492724.66666667	0.158298225929841
Cell cycle - Caulobacter	1385465417.33333	2295297172	-3081513033.35321	1261849524.01988	-909831754.666667	0.219167063385356
Cell division	172364303.333333	308395414	-443797098.671742	171734877.338409	-136031110.666667	0.202781327035102
Cell motility and secretion	888852042.333333	1401749468.33333	-1824368560.69866	798573708.698664	-512897426	0.244118482401798
Cellular antigens	294613335.666667	464638098	-568331628.101495	228282103.434828	-170024762.333333	0.21436221596683
Chagas disease (American trypanosomiasis)	98073023.6666667	125672747.666667	-106863031.827579	51663583.8275793	-27599724	0.304485788228331
Chaperones and folding catalysts	2548680820.33333	4290732557.33333	-5889189108.64947	2405085634.64947	-1742051737	0.217172493966684
Chloroalkane and chloroalkene degradation	796653629	1425689786.66667	-1979102840.21814	721030524.884811	-629036157.666667	0.187220878242923
Chlorocyclohexane and chlorobenzene degradation	341511154	589337108.333333	-764777381.064782	269125472.398115	-247825954.333333	0.179253756205114
Chromosome	3397027921	5591387855.66667	-7433580461.3489	3044860592.01557	-2194359934.66667	0.21875844675777
Chronic myeloid leukemia	1578223	2964735	-4480398.82281384	1707374.82281384	-1386512	0.198422000613669
Circadian rhythm - plant	64509000	93126918.6666667	-105217972.732114	47982135.3987808	-28617918.6666667	0.260663034031718
Citrate cycle (TCA cycle)	2418046200.33333	4205009069	-5892523827.94739	2318598090.61406	-1786962868.66667	0.206843967913783
Clavulanic acid biosynthesis	396338.666666667	1990279.66666667	-3848062.06663083	660180.066630829	-1593941	0.0940440464295546
Colorectal cancer	32241205.6666667	58309768.6666667	-70962388.4533414	18825262.4533414	-26068563	0.140919920273801
Complement and coagulation cascades	52.3333333333333	1522	-4240.40558843979	1301.07225510646	-1469.66666666667	0.151254681589509
Cyanoamino acid metabolism	867486040.666667	1335551431.33333	-1588266153.71987	652135372.386541	-468065390.666667	0.220384463651404
Cysteine and methionine metabolism	2569164430.66667	4190087831.66667	-5545473919.30977	2303627117.30977	-1620923401	0.224229562607722
Cytochrome P450	774290	2368093	-3337168.34971964	149562.349719641	-1593803	0.0593517140519552
Cytokine receptors	0	1924	-7171.08632700825	3323.08632700825	-1924	0.25536676667043
Cytokine-cytokine receptor interaction	0	1924	-7171.08632700825	3323.08632700825	-1924	0.25536676667043
Cytoskeleton proteins	582174386.666667	999096966.333333	-1391184487.52724	557339328.19391	-416922579.666667	0.210370584059204
D-Alanine metabolism	229063403.666667	399760500.333333	-567360559.513031	225966366.179698	-170697096.666667	0.208948832953611
D-Arginine and D-ornithine metabolism	14168230	33102496.6666667	-57820148.6813018	19951615.3479684	-18934266.6666667	0.171413890941557
D-Glutamine and D-glutamate metabolism	386092139.333333	626860802.666667	-826965782.995926	345428456.32926	-240768663.333333	0.227135368757518
DNA repair and recombination proteins	7091890569	11635083133	-15473418307.7441	6387033179.74409	-4543192564	0.220964315377108
DNA replication	1335973751	2271874135.66667	-3152273330.37276	1280472561.03942	-935900384.666667	0.215483150817198
DNA replication proteins	2324921029.66667	3963524742.33333	-5511537654.12342	2234330228.79009	-1638603712.66667	0.215658995790907
Dilated cardiomyopathy (DCM)	462914.666666667	1073838.66666667	-1928424.43625008	706576.436250076	-610924	0.203318134166141
Dioxin degradation	172011053	299679242.333333	-401903681.790376	146567303.12371	-127668189.333333	0.185175838547111
Drug metabolism - cytochrome P450	420305488.333333	824655838.333333	-1202519455.08421	393818755.084209	-404350350	0.162703215736817
Drug metabolism - other enzymes	726883632	1162400803	-1473812006.53547	602777664.535469	-435517171	0.219402982506028
ECM-receptor interaction	11298	13551.3333333333	-27727.9399811866	23221.2733145199	-2253.33333333333	0.754951176077125
Electron transfer carriers	85807407	141867992.666667	-183612100.675571	71490929.342238	-56060585.6666667	0.208223041705459
Endocrine and other factor-regulated calcium reabsorption	592	19658.3333333333	-64905.9756507784	26773.3089841117	-19066.3333333333	0.216401273652561
Endocytosis	190866.333333333	525014.333333333	-796048.862426215	127752.862426215	-334148	0.0926645155343306
Energy metabolism	2273706162	4032771419	-5754465375.30669	2236334861.30669	-1759065257	0.202942395744383
Epithelial cell signaling in Helicobacter pylori infection	52378775.3333333	102777394.666667	-167341024.072913	66543785.4062459	-50398619.3333333	0.205990787258175
Ether lipid metabolism	149253423	192501747.333333	-159666721.548039	73170072.8813723	-43248324.3333333	0.28745988568691
Ethylbenzene degradation	172587458	335634554.666667	-494752647.448557	168658454.115223	-163047096.666667	0.169855801828192
Fatty acid biosynthesis	1761810076	2928009851	-3941185476.02709	1608785926.02709	-1166199775	0.21672183115975
Fatty acid elongation in mitochondria	1101326	2473961	-4431734.67589334	1686464.67589334	-1372635	0.211224241145127
Fatty acid metabolism	1924315341.66667	3668372618.33333	-5319998398.70709	1831883845.37375	-1744057276.66667	0.173015993621343
Fc gamma R-mediated phagocytosis	190866.333333333	525014.333333333	-796048.862426215	127752.862426215	-334148	0.0926645155343306
Flagellar assembly	2389155449	3796650869.66667	-4775256879.40107	1960266038.06774	-1407495420.66667	0.22366037882209
Flavone and flavonol biosynthesis	50648467.6666667	63405613.6666667	-50809492.0166229	25295200.0166229	-12757146	0.325290289434011
Flavonoid biosynthesis	144207187	218548585.333333	-271685447.321446	123002650.65478	-74341398.3333333	0.254346033277637
Fluorobenzoate degradation	205716125.666667	348747595.666667	-447494168.410119	161431228.410119	-143031470	0.186522943411026
Focal adhesion	474212.666666667	1087390	-1926086.6059815	699731.939314831	-613177.333333333	0.201522215885974
Folate biosynthesis	1288163254.66667	2155325350	-2944856763.42383	1210532572.75716	-867162095.333333	0.218776830615523
Fructose and mannose metabolism	1710735531.66667	2783881306	-3666368750.57097	1520077201.9043	-1073145774.33333	0.222402776106809
Function unknown	4606164204.66667	7683628206	-10231161779.1375	4076233776.47082	-3077464001.33333	0.211006227728975
G protein-coupled receptors	11770	12838.6666666667	-12076.2571485479	9938.9238152146	-1068.66666666667	0.79288209553297
GTP-binding proteins	1602	1668.33333333333	-5123.73220028912	4991.06553362245	-66.333333333333	0.972673426857506
Galactose metabolism	1731508666.33333	2482255835.66667	-2767256765.87985	1265762427.21319	-750747169.333333	0.259557315791576
Gastric acid secretion	592	19658.3333333333	-64905.9756507784	26773.3089841117	-19066.3333333333	0.216401273652561
General function prediction only	10836364742.6667	18272331985.6667	-24802136534.7734	9930202048.77338	-7435967243	0.211794555953509
Geraniol degradation	849925081	1744730955.33333	-2623965867.58078	834354118.914117	-894805874.333333	0.157108506834945
Germination	13185550.6666667	17756026	-21697644.8858392	12556694.2191725	-4570475.33333333	0.411454726529772
Glutamatergic synapse	236274732	409448782.333333	-555810224.126577	209462123.45991	-173174050.333333	0.195884380226526
Glutathione metabolism	977214070.333333	1807342271.66667	-2572629286.73373	912372884.067059	-830128201.333333	0.179711951728423
Glycan bindng proteins	9317.33333333333	215379	-565956.379651232	153833.046317899	-206061.666666667	0.133204221643055
Glycan biosynthesis and metabolism	173084332.333333	281989129.666667	-367399064.819482	149589470.152816	-108904797.333333	0.221930057287221
Glycerolipid metabolism	984030512	1594073848.66667	-2095348601.68993	875261928.356601	-610043336.666667	0.221694956928012
Glycerophospholipid metabolism	1621377418.33333	2597408271.33333	-3373075616.55443	1421013910.55443	-976030853	0.228475758719973
Glycine, serine and threonine metabolism	2859352133.66667	4785831277.33333	-6357454637.41718	2504496350.08385	-1926479143.66667	0.207510315759737
Glycolysis / Gluconeogenesis	3055409118.33333	5258472971	-7254640215.71713	2848512510.3838	-2203063852.66667	0.205778601452194
Glycosaminoglycan degradation	180206587.333333	244460211	-259963108.408711	131455861.075377	-64253623.6666667	0.307081474675497
Glycosphingolipid biosynthesis - ganglio series	107817488	139698240	-130644237.40668	66882733.4066799	-31880752	0.319339552466665
Glycosphingolipid biosynthesis - globo series	265940749.333333	344061741.333333	-336499300.545587	180257316.545587	-78120992	0.329755670366195
Glycosphingolipid biosynthesis - lacto and neolacto series	21172.3333333333	322743	-734556.747006121	131415.413672787	-301570.666666667	0.0957475280712984
Glycosylphosphatidylinositol(GPI)-anchor biosynthesis	16512.6666666667	112686	-440593.208148622	248246.541481955	-96173.3333333333	0.352744458168675
Glycosyltransferases	1288383122	2047308964.66667	-2628929063.82236	1111077378.48903	-758925842.666667	0.231216529922361
Glyoxylate and dicarboxylate metabolism	2047314228	3705850786.66667	-5217595115.83344	1900521998.50011	-1658536558.66667	0.18647298389959
GnRH signaling pathway	190866.333333333	525014.333333333	-796048.862426215	127752.862426215	-334148	0.0926645155343306
Hedgehog signaling pathway	1602	1668.33333333333	-5123.73220028912	4991.06553362245	-66.333333333333	0.972673426857506
Hematopoietic cell lineage	163310.666666667	426017.333333333	-582924.742870372	57511.4095370386	-262706.666666667	0.0758179307663408
Hepatitis C	3043500.33333333	10536225	-21151681.2292865	6166231.89595316	-7492724.66666667	0.158298225929841
Histidine metabolism	1791628191.66667	2972743092.33333	-3973683384.58163	1611453583.2483	-1181114900.66667	0.21563161521464
Homologous recombination	1821611245.33333	3049966098.66667	-4210773787.04622	1754064080.37955	-1228354853.33333	0.222472057097568
Huntington's disease	263338025.666667	470637188.333333	-645832111.84571	231233786.512377	-207299162.666667	0.185764756305234
Hypertrophic cardiomyopathy (HCM)	40619012	43245477.3333333	-18240613.999521	12987683.3328543	-2626465.33333334	0.657786554683876
Indole alkaloid biosynthesis	43797067.6666667	48023381	-29985696.5372285	21533069.8705618	-4226313.33333334	0.59527726715844
Influenza A	35970291	70310497.3333333	-94158337.2138955	25477924.5472288	-34340206.3333333	0.143576457299788
Inorganic ion transport and metabolism	1154495050	1865114523.66667	-2407888162.47241	986649215.139074	-710619473.666667	0.218644807985018
Inositol phosphate metabolism	709001799.333333	1140758033.66667	-1434387550.71693	570875082.050268	-431756234.333333	0.210531869403948
Insulin signaling pathway	211536280.666667	334984479	-439005294.806689	192108898.140022	-123448198.333333	0.243201124210046
Ion channels	96758058.3333333	149780420.333333	-176778694.807995	70733970.8079954	-53022362	0.218898711610554
Isoflavonoid biosynthesis	6167331.66666667	8882691	-11313204.44231	5882485.77564331	-2715359.33333333	0.342493205669882
Isoquinoline alkaloid biosynthesis	228826592.333333	360610469.333333	-457024776.918554	193457022.918554	-131783877	0.229013078636492
Leishmaniasis	134278.333333333	422892	-962075.923611719	384848.590278385	-288613.666666667	0.216513543453644
Leukocyte transendothelial migration	462914.666666667	1073838.66666667	-1928424.43625008	706576.436250076	-610924	0.203318134166141
Limonene and pinene degradation	851351190.666667	1774914373.33333	-2699495056.12322	852368690.789887	-923563182.666667	0.156314446826398
Linoleic acid metabolism	140986283	274873010.666667	-406036238.324596	138262782.991262	-133886727.666667	0.170255657007336
Lipid biosynthesis proteins	2526224176	4316856652	-5909696666.55595	2328431714.55595	-1790632476	0.206278575715092
Lipid metabolism	367191755	604146876.333333	-791470210.468169	317559967.801502	-236955121.333333	0.213018428609015
Lipoic acid metabolism	205778949	353546633	-494082911.703063	198547543.703063	-147767684	0.213177196932036
Lipopolysaccharide biosynthesis	1412107629	2104431340.33333	-2526870954.26081	1142223531.59414	-692323711.333333	0.261288989700341
Lipopolysaccharide biosynthesis proteins	1657268303	2486813352.66667	-3008253430.76764	1349163331.4343	-829545049.666666	0.256921373710311
Lysine biosynthesis	1879635197.66667	3162235522	-4321269237.35483	1756068588.68817	-1282600324.33333	0.216081190540616
Lysine degradation	1206954195	2359910820.66667	-3505754600.4424	1199841349.10907	-1152956625.66667	0.171805470069846
Lysosome	346200717	454983008	-459026670.216168	241462088.216168	-108782291	0.331219124483573
MAPK signaling pathway - yeast	75284610.6666667	142669218.666667	-215228055.16065	80458839.1606504	-67384608	0.192735827724135
Measles	3043500.33333333	10536225	-21151681.2292865	6166231.89595316	-7492724.66666667	0.158298225929841
Meiosis - yeast	149211323.333333	286471532	-422749847.932104	148229430.598771	-137260208.666667	0.178191799397812
Melanogenesis	489413.666666667	933966.333333333	-859250.74946916	-29854.5838641733	-444552.666666667	0.0411272924086039
Membrane and intracellular structural molecules	1986571189	3151908724.66667	-3930955325.29967	1600280253.96634	-1165337535.66667	0.220364750316268
Metabolism of cofactors and vitamins	544990730.666667	936381033.666667	-1276859662.37256	494079056.372555	-391390303	0.201094200106621
Metabolism of xenobiotics by cytochrome P450	359714071.666667	732158559	-1098175339.55796	353286364.89129	-372444487.333333	0.159262726394349
Methane metabolism	2897352873.33333	5246911707	-7603624994.30173	2904507326.9684	-2349558833.66667	0.198911051088686
Mineral absorption	22011964.6666667	48137868.6666667	-82034203.9507043	29782395.9507043	-26125904	0.182128296972477
Mismatch repair	1809011480.33333	2960204834.33333	-3966491039.46423	1664104331.46423	-1151193354	0.225645751607939
N-Glycan biosynthesis	166000256	283051437.666667	-408484963.000429	174382599.667095	-117051181.666667	0.235622027034796
NOD-like receptor signaling pathway	34821047.3333333	69653087.3333333	-116804989.34343	47140909.3434299	-34832040	0.209024434781085
Naphthalene degradation	588826364	1139418881	-1655219215.14816	554034181.148156	-550592517	0.166462245349031
Neuroactive ligand-receptor interaction	222670.333333333	390665	-515924.631681378	179935.298348044	-167994.666666667	0.244756691537376
Nicotinate and nicotinamide metabolism	1134171399.66667	1935754699.66667	-2658590159.56026	1055423559.56026	-801583300	0.208932143563638
Nitrogen metabolism	2165986009.33333	3612799510.66667	-4825143740.52823	1931516737.86157	-1446813501.33333	0.212944771034416
Nitrotoluene degradation	410862637.333333	810463510.666667	-1221352282.79946	422150536.132793	-399600873.333333	0.177974482508579
Non-homologous end-joining	295373566.333333	458214376.666667	-548104560.273659	222422939.606992	-162840810.333333	0.219492865307497
Notch signaling pathway	1578223	2964735	-4480398.82281384	1707374.82281384	-1386512	0.198422000613669
Novobiocin biosynthesis	416711592.666667	682175492.666667	-913620788.669615	382692988.669615	-265463900	0.227027696398952
Nucleotide excision repair	1082720603.33333	1752852008	-2303453264.31386	963190454.980525	-670131404.666667	0.226136756163634
Nucleotide metabolism	67452057.3333333	151022269.333333	-259027047.029872	91886623.0298722	-83570212	0.189106063946963
One carbon pool by folate	1299899194.66667	2178801619.33333	-2986323659.52642	1228518810.19309	-878902424.666667	0.219203354041907
Other glycan degradation	619252609	771078796	-662763229.074449	359110855.074449	-151826187	0.355574874724753
Other ion-coupled transporters	2570340110	4281924486.66667	-5745160747.83543	2321991994.50209	-1711584376.66667	0.213823554285385
Other transporters	609718840.333333	1023086255.33333	-1370875856.13734	544141026.137341	-413367415	0.20942485096863
Others	2867739148.33333	4841486727.33333	-6555474393.39622	2607979235.39622	-1973747579	0.209817391127535
Oxidative phosphorylation	4860128495.66667	7951465960	-10641223996.9788	4458549068.31218	-3091337464.33333	0.226057705700435
PPAR signaling pathway	605446989	1086363091	-1513157036.99754	551324832.997542	-480916102	0.185078941230361
Pancreatic secretion	223262.333333333	410323.333333333	-529101.445145472	154979.445145472	-187061	0.198873045426434
Pantothenate and CoA biosynthesis	1689623081.66667	2882395804.66667	-3968758303.69272	1583212857.69272	-1192772723	0.210868204076749
Parkinson's disease	124271092	227992504.333333	-314837556.97741	107394732.310743	-103721412.333333	0.174983390989648
Pathogenic Escherichia coli infection	462914.666666667	1073838.66666667	-1928424.43625008	706576.436250076	-610924	0.203318134166141
Pathways in cancer	108115524.333333	221917009	-349690397.777015	122087428.443682	-113801484.666667	0.176425077953105
Penicillin and cephalosporin biosynthesis	370942588.666667	523419250.666667	-568281756.383039	263328432.383039	-152476662	0.26709626212926
Pentose and glucuronate interconversions	1512296516.33333	2258680048.66667	-2643501574.71066	1150734510.04399	-746383532.333333	0.23820029289516
Pentose phosphate pathway	2234162025.33333	3627259383	-4738099681.93974	1951904966.6064	-1393097357.66667	0.220169504968597
Peptidases	5318787331.66667	8388613053.66667	-10602404065.1673	4462752621.16735	-3069825722	0.229206492061778
Peptidoglycan biosynthesis	1862823875.33333	3041939200.66667	-4024222707.33938	1665992056.67272	-1179115325.33333	0.222705403823984
Peroxisome	789845888	1395668662.33333	-1924069880.45411	712424331.787447	-605822774.333333	0.190931429705796
Pertussis	76838906	132268097.666667	-166429964.425694	55571581.0923611	-55429191.6666667	0.172400172063109
Phagosome	504712.666666667	1086840	-1915088.03820094	750833.371534277	-582127.333333333	0.221827056368227
Phenylalanine metabolism	1168254460.33333	2038161649.66667	-2779456201.89826	1039641823.23159	-869907189.333333	0.192231600755714
Phenylalanine, tyrosine and tryptophan biosynthesis	2185841151	3617459285.33333	-4882467453.10806	2019231184.44139	-1431618134.33333	0.221948404900185
Phenylpropanoid biosynthesis	518797548	716955397.333333	-743451760.327813	347136061.661146	-198157849.333333	0.271864663910043
Phosphatidylinositol signaling system	250172077.333333	435320660	-623507515.879189	253210350.545855	-185148582.666667	0.212785680323795
Phosphonate and phosphinate metabolism	82252766	170182243.666667	-263817059.111779	87958103.7784455	-87929477.6666667	0.165958311281959
Phosphotransferase system (PTS)	116938962.333333	254342349.333333	-400924842.199479	126118068.199479	-137403387	0.15539899513463
Photosynthesis	888147932.666667	1413146657.33333	-1832356835.26773	782359385.934396	-524998724.666667	0.232665271113628
Photosynthesis - antenna proteins	1497410.33333333	3272902.33333333	-10211844.7675242	6660860.76752424	-1775492	0.47693551253381
Photosynthesis proteins	915468539.333333	1479673139.33333	-1958142933.54976	829733733.54976	-564204600	0.229790039168052
Phototransduction - fly	462914.666666667	1073838.66666667	-1928424.43625008	706576.436250076	-610924	0.203318134166141
Plant-pathogen interaction	391798296	645767117.666667	-869767502.854097	361829859.520764	-253968821.666667	0.22230358687471
Polycyclic aromatic hydrocarbon degradation	360716278.333333	711230419.333333	-1049356760.7852	348328478.785202	-350514141	0.165627652633758
Polyketide sugar unit biosynthesis	515777077.333333	842912130.666667	-1137818467.76602	483548361.099353	-327135053.333333	0.230823564413393
Pores ion channels	1357847908	2190254820.66667	-2765606193.72604	1100792368.39271	-832406912.666667	0.213771096505032
Porphyrin and chlorophyll metabolism	2388554163	4326435415.66667	-6337224982.82618	2461462477.49285	-1937881252.66667	0.202313634584478
Prenyltransferases	1038014855.66667	1749616452.33333	-2424027497.10461	1000824303.77127	-711601596.666667	0.22120769304119
Primary bile acid biosynthesis	26878321.3333333	63247517	-104512143.625704	31773752.2923707	-36369195.6666667	0.15171806859466
Primary immunodeficiency	148715390.666667	233586229.666667	-286241133.195879	116499455.195879	-84870839	0.217392526306208
Prion diseases	26381570	37982735	-32289642.8646005	9087312.86460053	-11601165	0.16353230208271
Progesterone-mediated oocyte maturation	34795841.6666667	69532066.6666667	-116634376.776727	47161926.7767274	-34736225	0.209569994725838
Propanoate metabolism	2631256727	4830736630.33333	-6895292074.91136	2496332268.24469	-2199479903.33333	0.1848905995523
Prostate cancer	34796192.3333333	69532422	-116634489.320302	47162029.9869691	-34736229.6666667	0.20957037014156
Proteasome	84548412.6666667	203306844.666667	-346050811.418784	108533947.418784	-118758432	0.158270441892767
Protein digestion and absorption	60120710.3333333	85697795.3333333	-94036182.4636705	42882012.4636705	-25577085	0.264052832506572
Protein export	1617916100.33333	2634178843.66667	-3478028343.25879	1445502856.59212	-1016262743.33333	0.224280696353467
Protein folding and associated processing	2232850477.66667	3797205021.33333	-5205736849.9535	2077027762.62016	-1564354543.66667	0.210560179624285
Protein kinases	1361132543.33333	2257212025	-3024826936.17447	1232667972.84113	-896079481.666667	0.219985858623068
Protein processing in endoplasmic reticulum	209470621.333333	409266786.666667	-645566976.669498	245974646.002831	-199796165.333333	0.198576238759825
Proximal tubule bicarbonate reclamation	171356343.333333	264070487.666667	-322647226.851205	137218938.184538	-92714144.3333333	0.233938508150449
Purine metabolism	5611746549.66667	9491728025.66667	-12977825224.0113	5217862272.01131	-3879981476	0.21308721083039
Pyrimidine metabolism	3893609648.66667	6593819755.33333	-9090189596.41259	3689769383.07925	-2700210106.66667	0.216170064616572
Pyruvate metabolism	2890484340.33333	5194940684.66667	-7424991623.60877	2816078934.94211	-2304456344.33333	0.196274162042433
RIG-I-like receptor signaling pathway	5418805.66666667	11190130.6666667	-16588895.8887896	5046245.88878958	-5771325	0.166982836754396
RNA degradation	1225417348	2040819631.66667	-2770479055.46506	1139674488.13172	-815402283.666667	0.220008247890408
RNA polymerase	405772469	714245959	-1017729518.07309	400782538.073095	-308473490	0.209769641276557
RNA transport	275072086.666667	488882673.333333	-726051274.44245	298430101.109117	-213810586.666667	0.222757793514036
Regulation of actin cytoskeleton	462914.666666667	1073838.66666667	-1928424.43625008	706576.436250076	-610924	0.203318134166141
Renal cell carcinoma	39365975.6666667	90687546.6666667	-154697370.177764	52054228.177764	-51321571	0.169536782465937
Renin-angiotensin system	61213725.3333333	68889575.6666667	-35231677.306499	19879976.6398323	-7675850.33333333	0.451774590005877
Replication, recombination and repair proteins	2193814864	3702578478.66667	-5091806718.73784	2074279489.4045	-1508763614.66667	0.218154070819594
Restriction enzyme	299223196.666667	478391402	-654063611.389915	295727200.723249	-179168205.333333	0.254062692844777
Retinol metabolism	239382927.666667	427189478.333333	-596153431.75626	220540330.422926	-187806550.666667	0.188437167492198
Riboflavin metabolism	906138035.666667	1399787542	-1705499808.02389	718200795.357224	-493649506.333333	0.231278837560699
Ribosome	5377581137.33333	9030660877.33333	-12392859290.4556	5086699810.45556	-3653079740	0.220021509316081
Ribosome Biogenesis	2927175526.66667	4903429555.33333	-6693510717.31839	2741002659.98506	-1976254028.66667	0.218815477016904
Ribosome biogenesis in eukaryotes	118504322.666667	215904141.333333	-312788326.153157	117988688.819824	-97399818.6666667	0.194874479612309
Salivary secretion	592	19658.3333333333	-64905.9756507784	26773.3089841117	-19066.3333333333	0.216401273652561
Secondary bile acid biosynthesis	3713720.33333333	9485341	-20008985.0047385	8465743.67140516	-5771620.66666667	0.227636791489827
Secretion system	4712452308.66667	7934710852.66667	-10630668962.3024	4186151874.30241	-3222258544	0.209577590694804
Selenocompound metabolism	1264896107	2036085154.33333	-2651783193.6146	1109405098.94793	-771189047.333333	0.226066889379804
Sesquiterpenoid biosynthesis	626646.333333333	1432088	-1773441.16779143	162557.834458101	-805441.666666667	0.07734544970243
Shigellosis	465339	1114227.33333333	-2016925.61632192	719148.949655255	-648888.333333333	0.195203292625328
Signal transduction mechanisms	1423658326	2293895810.66667	-2974015657.44612	1233540688.11278	-870237484.666666	0.22592827088598
Small cell lung cancer	32375484	58732660.6666667	-71634994.6283557	18920641.2950224	-26357176.6666667	0.140151901294217
Sphingolipid metabolism	542609538.333333	746675130	-830555112.027063	422423928.69373	-204065591.666667	0.305680158456291
Spliceosome	432.333333333333	587.666666666667	-1687.60438607522	1376.93771940855	-155.333333333333	0.783030275020022
Sporulation	199176896	289982943.333333	-352837595.991452	171225501.324785	-90806047.3333333	0.289245883603079
Staphylococcus aureus infection	5216364.66666667	10960456.3333333	-17862080.0274745	6373896.69414121	-5744091.66666667	0.179106803110523
Starch and sucrose metabolism	2533751620.33333	3682200860.33333	-4168919027.09752	1872020547.09752	-1148449240	0.253005812007199
Steroid biosynthesis	126967814	183718002.666667	-202146980.257698	88646602.9243651	-56750188.6666667	0.260514436985492
Steroid hormone biosynthesis	88939443	173180102	-275022741.257184	106541423.257184	-84240659	0.200392201867062
Stilbenoid, diarylheptanoid and gingerol biosynthesis	129828565.333333	261480215.333333	-384235239.452707	120931939.452707	-131651650	0.156806513728494
Streptomycin biosynthesis	1036729740	1685939402.66667	-2232611878.98828	934192553.654949	-649209662.666667	0.225384686738962
Styrene degradation	342137505.666667	600254524.666667	-797569412.239558	281335374.239558	-258117019	0.178734214328127
Sulfur metabolism	1044072379.66667	1682259693.66667	-2193511838.36844	917137210.368439	-638187314	0.225848946003565
Sulfur relay system	1077879711.66667	1867845555.33333	-2655981693.49175	1076050006.15842	-789965843.666667	0.21482720807519
Synthesis and degradation of ketone bodies	408509174	764855439.666667	-1073413614.02671	360721082.693378	-356346265.666667	0.167772834177306
Systemic lupus erythematosus	2444193	5752098.33333333	-11910928.6556413	5295117.98897462	-3307905.33333333	0.242367775069122
Taurine and hypotaurine metabolism	377418364	632450001.333333	-840839227.952782	330775953.286115	-255031637.333333	0.206485819476175
Terpenoid backbone biosynthesis	1488918567.66667	2553205147.66667	-3536798341.32055	1408225181.32055	-1064286580	0.210264973579557
Tetracycline biosynthesis	438958559.333333	699324775.666667	-897772418.825571	377039986.158904	-260366216.333333	0.227393111014148
Thiamine metabolism	1132797878	1937457105	-2707229065.0162	1097910611.0162	-804659227	0.216456937120848
Tight junction	462914.666666667	1073838.66666667	-1928424.43625008	706576.436250076	-610924	0.203318134166141
Toluene degradation	620198829.666667	1072481826	-1466551054.84466	561985062.177993	-452282996.333333	0.199448880913872
Toxoplasmosis	32261967.6666667	58448303.3333333	-71187641.3035976	18814969.9702642	-26186335.6666667	0.140367473569494
Transcription factors	4336923459.33333	6869758545	-8526619244.78234	3460949073.449	-2532835085.66667	0.216339536004767
Transcription machinery	3289314805	5315220978.33333	-6937207739.24531	2885395392.57864	-2025906173.33333	0.225295710738802
Transcription related proteins	30641575.6666667	93965646	-180885325.823457	54237185.1567904	-63324070.3333333	0.16233649321894
Translation factors	1284177914.33333	2158735330	-2970666928.16229	1221552096.82895	-874557415.666667	0.220598582845983
Translation proteins	2151274271	3627717797.33333	-5010172098.19462	2057285045.52795	-1476443526.33333	0.219654606864261
Transporters	13181967284	24351917609.6667	-35467105924.6286	13127205273.2953	-11169950325.6667	0.188375198452674
Tropane, piperidine and pyridine alkaloid biosynthesis	357823075	614075359.333333	-852709910.486591	340205341.819924	-256252284.333333	0.209967477685805
Tryptophan metabolism	1694182002.33333	3119735779	-4394180906.10709	1543073352.77376	-1425553776.66667	0.177614426921828
Tuberculosis	584096440	929425209.666667	-1221475141.02266	530817601.689323	-345328769.666667	0.239209299615914
Two-component system	6282816444.33333	10418506846.3333	-13833049206.5807	5561668402.5807	-4135690402	0.214354838306592
Type I diabetes mellitus	129888109.666667	228056892.333333	-330362637.972626	134025072.639292	-98168782.6666667	0.213074479800913
Type II diabetes mellitus	100439978.333333	172479916	-241397172.963437	97317297.6301037	-72039937.6666667	0.212202144777239
Tyrosine metabolism	1331889505	2252033798.33333	-3004626935.15865	1164338348.49198	-920144293.333333	0.201996513884009
Ubiquinone and other terpenoid-quinone biosynthesis	897819075.666667	1567536587.66667	-2219817333.91827	880382309.918266	-669717512	0.207039367057171
Ubiquitin system	140488062	216325739.666667	-265237905.347596	113562550.014262	-75837677.6666666	0.239520336698334
VEGF signaling pathway	134278.333333333	422892	-962075.923611719	384848.590278385	-288613.666666667	0.216513543453644
Valine, leucine and isoleucine biosynthesis	2199217286.33333	3823690160.33333	-5355085848.20714	2106140100.20714	-1624472874	0.205542075573801
Valine, leucine and isoleucine degradation	2368010638.66667	4442668837	-6394759885.73483	2245443489.06816	-2074658198.33333	0.177291144653605
Various types of N-glycan biosynthesis	3066540	10597466	-21244275.3519196	6182423.35191955	-7530926	0.158019743381665
Vasopressin-regulated water reabsorption	1899944.66666667	1966167.66666667	-3020647.07862365	2888201.07862365	-66223	0.952996027504784
Vibrio cholerae infection	1563962.66666667	3631147.33333333	-6545100.87618069	2410731.54284735	-2067184.66666667	0.198194954964656
Vibrio cholerae pathogenic cycle	203188996	347061986	-475023008.991081	187277028.991081	-143872990	0.210177636143409
Viral myocarditis	32704120.3333333	59383607.3333333	-72973256.1704327	19614282.1704327	-26679487	0.142480162871339
Vitamin B6 metabolism	472345487	824927754	-1176195195.09211	471030661.092112	-352582267	0.209659024258347
Wnt signaling pathway	1578223	2964735	-4480398.82281384	1707374.82281384	-1386512	0.198422000613669
Xylene degradation	122278038.666667	230759307	-330040994.59972	113078457.933054	-108481268.333333	0.17023354842712
Zeatin biosynthesis	96323822	156944262.666667	-210792670.385339	89551789.0520055	-60620440.6666666	0.229853582826756
alpha-Linolenic acid metabolism	101578677	178710724	-246257410.446763	91993316.4467627	-77132047	0.190072818172708
beta-Alanine metabolism	1149867097.33333	2247038165.66667	-3314288045.38511	1119945908.71844	-1097171068.33333	0.169297398784868
beta-Lactam resistance	228584932.666667	315223334	-314389826.081617	141113023.41495	-86638401.3333333	0.264423753450172
mRNA surveillance pathway	14156577	35558670.6666667	-61980249.1130052	19176061.7796719	-21402093.6666667	0.163307488109037
mTOR signaling pathway	3043500.33333333	10536225	-21151681.2292865	6166231.89595316	-7492724.66666667	0.158298225929841
p53 signaling pathway	33514666	61331355.3333333	-77149679.3570694	21516300.6904027	-27816689.3333333	0.145173698144827
