# Supplementary material for: Intercropping Pinto Peanut in Litchi Orchard Effectively Improved Soil Available Potassium Content, Optimized Soil Bacterial Community Structure, and Advanced Bacterial Community Diversity
Source: Front Microbiol. 2022 May 12;13:868312. doi: 10.3389/fmicb.2022.868312 (PMC9134032; doi:10.3389/fmicb.2022.868312)
Supplement: Supplementary file 1 [file Data_Sheet_1.zip › Raw data/File 6.XLS]

Category	mean_CK	mean_LP	95.0% lower CI	95.0% upper CI	Difference between means	P.value
Biosynthesis of type II polyketide backbone	3162901	5719517.66666667	-3870443.57101711	-1242789.76231622	-2556616.66666667	0.0101863870488608
Melanogenesis	489413.666666667	933966.333333333	-859250.74946916	-29854.5838641733	-444552.666666667	0.0411272924086039
