# Supplementary material for: Intercropping Pinto Peanut in Litchi Orchard Effectively Improved Soil Available Potassium Content, Optimized Soil Bacterial Community Structure, and Advanced Bacterial Community Diversity
Source: Front Microbiol. 2022 May 12;13:868312. doi: 10.3389/fmicb.2022.868312 (PMC9134032; doi:10.3389/fmicb.2022.868312)
Supplement: Supplementary file 1 [file Data_Sheet_1.zip › Raw data/File 7.XLS]

phylum	CK-1	CK-2	CK-3	LP-1	LP-2	LP-3	Abundance	superkingdom
Acidobacteria	53067343	65005478	68324792	106732444	101746135	50308682	445184874	Bacteria
Proteobacteria	40921640	45106660	49476463	131190100	125911584	52561488	445167935	Bacteria
Actinobacteria	19985502	16382496	18314264	53036633	48966837	25327589	182013321	Bacteria
Chloroflexi	30225006	22081550	28001755	44468281	36627142	19003055	180406789	Bacteria
Bacteroidetes	11084624	11484154	7788850	34591582	31979577	10543254	107472041	Bacteria
Unassigned	16196023	16984427	18592843	21481231	19767777	11321976	104344277	Bacteria
Planctomycetes	7442297	8659516	11636088	22709879	18543121	7230629	76221530	Bacteria
Firmicutes	6115099	6588687	8864796	11596925	12380942	5062978	50609427	Bacteria
Thaumarchaeota	2603801	1971183	5724808	13659922	16742674	4059438	44761826	Archaea
Gemmatimonadetes	3565985	5742075	3002819	10283317	10199191	4555906	37349293	Bacteria
No_Rank	3242906	3672609	4985790	7768001	7797609	2125676	29592591	-
Nitrospirae	2335611	2046174	3661749	4935714	6634835	2264073	21878156	Bacteria
Verrucomicrobia	2662051	2686675	1769268	3932628	3936228	1527801	16514651	Bacteria
candidate_division_WPS-1	1203618	1555878	1094117	3792014	4500816	1477334	13623777	Bacteria
Armatimonadetes	1763223	1345786	1595455	3112359	3573195	2060736	13450754	Bacteria
Latescibacteria	111764	884096	895658	2521757	2307284	328403	7048962	Bacteria
candidate_division_WPS-2	1190238	1456702	523711	1258537	740217	657053	5826458	Bacteria
Elusimicrobia	225102	342770	328170	526733	487388	243403	2153566	Bacteria
Cyanobacteria/Chloroplast	279605	125572	253586	962651	208627	163717	1993758	Bacteria
Ignavibacteriae	47815	18859	920303	640987	282296	39119	1949379	Bacteria
Euryarchaeota	385070	393130	402430	264246	348892	93689	1887457	Archaea
Candidatus_Saccharibacteria	214872	106274	119013	274789	264025	374759	1353732	Bacteria
Chlamydiae	35619	94513	114793	127728	100778	29698	503129	Bacteria
BRC1	134393	43483	50263	101361	130243	25594	485337	Bacteria
Omnitrophica	57851	148866	60643	67966	43611	40085	419022	Bacteria
Microgenomates	11019	24183	64532	40429	20038	724	160925	Bacteria
Fusobacteria	0	0	0	7031	98420	37670	143121	Bacteria
Hydrogenedentes	34434	5991	38265	12304	8251	0	99245	Bacteria
Woesearchaeota	1574	63894	4864	5273	0	0	75605	Archaea
Parcubacteria	2362	19301	3892	7030	30056	3862	66503	Bacteria
Pacearchaeota	17905	3328	2270	9375	0	0	32878	Archaea
Deinococcus-Thermus	5116	666	4215	7031	8251	5312	30591	Bacteria
Tenericutes	787	0	0	0	21806	0	22593	Bacteria
Spirochaetes	0	0	0	0	0	10383	10383	Bacteria
candidate_division_ZB3	0	0	1621	5273	0	483	7377	Bacteria
Synergistetes	0	0	2594	0	0	1207	3801	Bacteria
All	205170255	215044976	236624680	480131531	454407846	201485776	1792865064
