# Supplementary material for: Intercropping Pinto Peanut in Litchi Orchard Effectively Improved Soil Available Potassium Content, Optimized Soil Bacterial Community Structure, and Advanced Bacterial Community Diversity
Source: Front Microbiol. 2022 May 12;13:868312. doi: 10.3389/fmicb.2022.868312 (PMC9134032; doi:10.3389/fmicb.2022.868312)
Supplement: Supplementary file 1 [file Data_Sheet_1.zip › Raw data/File 8.XLSX]

## Sheet: taxon.lefse.result (1)
Taxonomy	Group	LDA	Pvalue
k__Archaea.p__Euryarchaeota	CK	4.91372	0.0495346
k__Bacteria.p__Acidobacteria.c__Acidobacteria_Gp3	LP	6.30427	0.0495346
k__Bacteria.p__Actinobacteria	LP	7.10438	0.0495346
k__Bacteria.p__Actinobacteria.c__Actinobacteria	LP	7.03794	0.0495346
k__Bacteria.p__Actinobacteria.c__Actinobacteria.o__Acidimicrobiales.f__Acidimicrobiaceae	LP	4.9343	0.0495346
k__Bacteria.p__Actinobacteria.c__Actinobacteria.o__Acidimicrobiales.f__Acidimicrobiaceae.g__Ilumatobacter	LP	4.91011	0.0495346
k__Bacteria.p__Actinobacteria.c__Actinobacteria.o__Acidimicrobiales.f__Acidimicrobiaceae.g__Ilumatobacter.s__uncultured_bacterium	LP	4.23256	0.0463016
k__Bacteria.p__Actinobacteria.c__Actinobacteria.o__Acidimicrobiales.f__Acidimicrobineae_incertae_sedis.g__Aciditerrimonas.s__actinobacterium_YJF2_33	CK	5.23481	0.0495346
k__Bacteria.p__Actinobacteria.c__Actinobacteria.o__Actinomycetales	LP	6.71219	0.0495346
k__Bacteria.p__Actinobacteria.c__Actinobacteria.o__Actinomycetales.f__Cryptosporangiaceae	LP	5.05073	0.0495346
k__Bacteria.p__Actinobacteria.c__Actinobacteria.o__Actinomycetales.f__Cryptosporangiaceae.g__Jatrophihabitans	LP	5.01138	0.0495346
k__Bacteria.p__Actinobacteria.c__Actinobacteria.o__Actinomycetales.f__Demequinaceae	LP	4.43002	0.0463016
k__Bacteria.p__Actinobacteria.c__Actinobacteria.o__Actinomycetales.f__Intrasporangiaceae	LP	5.29493	0.0495346
k__Bacteria.p__Actinobacteria.c__Actinobacteria.o__Actinomycetales.f__Intrasporangiaceae.g__Intrasporangium	LP	5.15519	0.0495346
k__Bacteria.p__Actinobacteria.c__Actinobacteria.o__Actinomycetales.f__Intrasporangiaceae.g__Intrasporangium.s__uncultured_Intrasporangiaceae_bacterium	LP	5.15487	0.0495346
k__Bacteria.p__Actinobacteria.c__Actinobacteria.o__Actinomycetales.f__Intrasporangiaceae.g__Terrabacter	LP	4.78535	0.0495346
k__Bacteria.p__Actinobacteria.c__Actinobacteria.o__Actinomycetales.f__Intrasporangiaceae.g__Terrabacter.s__Terrabacter_tumescens	LP	4.69964	0.0495346
k__Bacteria.p__Actinobacteria.c__Actinobacteria.o__Actinomycetales.f__Kineosporiaceae	LP	4.33194	0.0495346
k__Bacteria.p__Actinobacteria.c__Actinobacteria.o__Actinomycetales.f__Microbacteriaceae	LP	5.39174	0.0495346
k__Bacteria.p__Actinobacteria.c__Actinobacteria.o__Actinomycetales.f__Microbacteriaceae.g__Agrococcus	LP	4.41608	0.0495346
k__Bacteria.p__Actinobacteria.c__Actinobacteria.o__Actinomycetales.f__Microbacteriaceae.g__Agromyces	LP	4.54411	0.0495346
k__Bacteria.p__Actinobacteria.c__Actinobacteria.o__Actinomycetales.f__Microbacteriaceae.g__Leucobacter	LP	4.42956	0.0463016
k__Bacteria.p__Actinobacteria.c__Actinobacteria.o__Actinomycetales.f__Microbacteriaceae.g__Microbacterium	LP	5.19177	0.0495346
k__Bacteria.p__Actinobacteria.c__Actinobacteria.o__Actinomycetales.f__Micrococcaceae	LP	5.05889	0.0495346
k__Bacteria.p__Actinobacteria.c__Actinobacteria.o__Actinomycetales.f__Micrococcaceae.g__Arthrobacter	LP	4.97071	0.0495346
k__Bacteria.p__Actinobacteria.c__Actinobacteria.o__Actinomycetales.f__Micrococcaceae.g__Arthrobacter.s__Arthrobacter_sulfonivorans	LP	4.99715	0.0495346
k__Bacteria.p__Actinobacteria.c__Actinobacteria.o__Actinomycetales.f__Micrococcaceae.g__Sinomonas	LP	5.04132	0.0495346
k__Bacteria.p__Actinobacteria.c__Actinobacteria.o__Actinomycetales.f__Micromonosporaceae.g__Catelliglobosispora	LP	4.76763	0.0495346
k__Bacteria.p__Actinobacteria.c__Actinobacteria.o__Actinomycetales.f__Micromonosporaceae.g__Catelliglobosispora.s__uncultured_bacterium	LP	4.75476	0.0495346
k__Bacteria.p__Actinobacteria.c__Actinobacteria.o__Actinomycetales.f__Micromonosporaceae.g__Micromonospora	LP	4.54319	0.0495346
k__Bacteria.p__Actinobacteria.c__Actinobacteria.o__Actinomycetales.f__Mycobacteriaceae	LP	5.3855	0.0495346
k__Bacteria.p__Actinobacteria.c__Actinobacteria.o__Actinomycetales.f__Mycobacteriaceae.g__Mycobacterium	LP	5.39733	0.0495346
k__Bacteria.p__Actinobacteria.c__Actinobacteria.o__Actinomycetales.f__Nocardiaceae	LP	4.91466	0.0495346
k__Bacteria.p__Actinobacteria.c__Actinobacteria.o__Actinomycetales.f__Nocardiaceae.g__Gordonia	LP	4.44583	0.0495346
k__Bacteria.p__Actinobacteria.c__Actinobacteria.o__Actinomycetales.f__Nocardiaceae.g__Nocardia	LP	4.63753	0.0495346
k__Bacteria.p__Actinobacteria.c__Actinobacteria.o__Actinomycetales.f__Nocardiaceae.g__Nocardia.s__Nocardia_aobensis	LP	5.10388	0.0495346
k__Bacteria.p__Actinobacteria.c__Actinobacteria.o__Actinomycetales.f__Nocardiaceae.g__Nocardia.s__Nocardia_seriolae	LP	4.49012	0.0495346
k__Bacteria.p__Actinobacteria.c__Actinobacteria.o__Actinomycetales.f__Nocardiaceae.g__Smaragdicoccus	LP	4.49434	0.0495346
k__Bacteria.p__Actinobacteria.c__Actinobacteria.o__Actinomycetales.f__Nocardioidaceae	LP	6.18359	0.0495346
k__Bacteria.p__Actinobacteria.c__Actinobacteria.o__Actinomycetales.f__Nocardioidaceae.g__Marmoricola	LP	5.49929	0.0495346
k__Bacteria.p__Actinobacteria.c__Actinobacteria.o__Actinomycetales.f__Nocardioidaceae.g__Marmoricola.s__uncultured_Nocardioides_sp_	LP	5.43672	0.0495346
k__Bacteria.p__Actinobacteria.c__Actinobacteria.o__Actinomycetales.f__Nocardioidaceae.g__Nocardioides	LP	5.96776	0.0495346
k__Bacteria.p__Actinobacteria.c__Actinobacteria.o__Actinomycetales.f__Nocardioidaceae.g__Nocardioides.s__Nocardioides_alkalitolerans	LP	4.68031	0.036904
k__Bacteria.p__Actinobacteria.c__Actinobacteria.o__Actinomycetales.f__Nocardioidaceae.g__Nocardioides.s__Nocardioides_hankookensis	LP	4.57613	0.0495346
k__Bacteria.p__Actinobacteria.c__Actinobacteria.o__Actinomycetales.f__Nocardioidaceae.g__Nocardioides.s__Nocardioides_sp__JS614	LP	5.37202	0.0495346
k__Bacteria.p__Actinobacteria.c__Actinobacteria.o__Actinomycetales.f__Nocardioidaceae.g__Nocardioides.s__uncultured_Nocardioidaceae_bacterium	LP	5.69067	0.0495346
k__Bacteria.p__Actinobacteria.c__Actinobacteria.o__Actinomycetales.f__Nocardiopsaceae	LP	4.30475	0.036904
k__Bacteria.p__Actinobacteria.c__Actinobacteria.o__Actinomycetales.f__Nocardiopsaceae.g__Nocardiopsis	LP	4.30886	0.036904
k__Bacteria.p__Actinobacteria.c__Actinobacteria.o__Actinomycetales.f__Propionibacteriaceae.g__Propionicimonas	LP	4.78343	0.036904
k__Bacteria.p__Actinobacteria.c__Actinobacteria.o__Actinomycetales.f__Propionibacteriaceae.g__Propionicimonas.s__uncultured_actinobacterium	LP	4.81914	0.036904
k__Bacteria.p__Actinobacteria.c__Actinobacteria.o__Actinomycetales.f__Pseudonocardiaceae.g__Amycolatopsis	LP	4.97686	0.0495346
k__Bacteria.p__Actinobacteria.c__Actinobacteria.o__Actinomycetales.f__Pseudonocardiaceae.g__Amycolatopsis.s__Amycolatopsis_mediterranei_S699	LP	4.71779	0.0495346
k__Bacteria.p__Actinobacteria.c__Actinobacteria.o__Actinomycetales.f__Pseudonocardiaceae.g__Pseudonocardia	LP	5.37166	0.0495346
k__Bacteria.p__Actinobacteria.c__Actinobacteria.o__Actinomycetales.f__Pseudonocardiaceae.g__Pseudonocardia.s__Pseudonocardia_khuvsgulensis	LP	4.38255	0.0463016
k__Bacteria.p__Actinobacteria.c__Actinobacteria.o__Actinomycetales.f__Streptomycetaceae	LP	5.83049	0.0495346
k__Bacteria.p__Actinobacteria.c__Actinobacteria.o__Actinomycetales.f__Streptomycetaceae.g__Kitasatospora	LP	5.39196	0.0495346
k__Bacteria.p__Actinobacteria.c__Actinobacteria.o__Actinomycetales.f__Streptomycetaceae.g__Streptomyces	LP	5.57889	0.0495346
k__Bacteria.p__Actinobacteria.c__Actinobacteria.o__Actinomycetales.f__Streptomycetaceae.g__Streptomyces.s__Streptomyces_indicus	LP	5.66351	0.0495346
k__Bacteria.p__Actinobacteria.c__Actinobacteria.o__Actinomycetales.f__Streptosporangiaceae.g__Nonomuraea.s__Nonomuraea_kuesteri	LP	5.00428	0.0495346
k__Bacteria.p__Actinobacteria.c__Actinobacteria.o__Actinomycetales.f__Thermomonosporaceae	LP	5.55497	0.0495346
k__Bacteria.p__Actinobacteria.c__Actinobacteria.o__Actinomycetales.f__Thermomonosporaceae.g__Actinocorallia	LP	4.86681	0.0495346
k__Bacteria.p__Actinobacteria.c__Actinobacteria.o__Actinomycetales.f__Thermomonosporaceae.g__Actinocorallia.s__Actinocorallia_cavernae	LP	4.78065	0.0495346
k__Bacteria.p__Actinobacteria.c__Actinobacteria.o__Actinomycetales.f__Thermomonosporaceae.g__Actinocorallia.s__Actinocorallia_glomerata	LP	4.58014	0.0495346
k__Bacteria.p__Actinobacteria.c__Actinobacteria.o__Actinomycetales.f__Thermomonosporaceae.g__Actinomadura	LP	4.777	0.0495346
k__Bacteria.p__Actinobacteria.c__Actinobacteria.o__Coriobacteriales	LP	4.69964	0.036904
k__Bacteria.p__Actinobacteria.c__Actinobacteria.o__Coriobacteriales.f__Coriobacteriaceae	LP	4.73263	0.036904
k__Bacteria.p__Actinobacteria.c__Actinobacteria.o__Gaiellales	LP	6.56357	0.0495346
k__Bacteria.p__Actinobacteria.c__Actinobacteria.o__Gaiellales.f__Gaiellaceae	LP	6.55919	0.0495346
k__Bacteria.p__Actinobacteria.c__Actinobacteria.o__Gaiellales.f__Gaiellaceae.g__Gaiella	LP	6.52807	0.0495346
k__Bacteria.p__Actinobacteria.c__Actinobacteria.o__Gaiellales.f__Gaiellaceae.g__Gaiella.s__bacterium_Ellin6504	LP	4.69584	0.0495346
k__Bacteria.p__Actinobacteria.c__Actinobacteria.o__Gaiellales.f__Gaiellaceae.g__Gaiella.s__bacterium_Ellin6517	LP	4.97049	0.0495346
k__Bacteria.p__Actinobacteria.c__Actinobacteria.o__Gaiellales.f__Gaiellaceae.g__Gaiella.s__uncultured_Rubrobacterales_bacterium	LP	4.51237	0.0495346
k__Bacteria.p__Actinobacteria.c__Actinobacteria.o__Gaiellales.f__Gaiellaceae.g__Gaiella.s__uncultured_Rubrobacteridae_bacterium	LP	4.97978	0.0495346
k__Bacteria.p__Actinobacteria.c__Actinobacteria.o__Gaiellales.f__Gaiellaceae.g__Gaiella.s__uncultured_Thermoleophilaceae_bacterium	LP	5.65712	0.0495346
k__Bacteria.p__Actinobacteria.c__Actinobacteria.o__Solirubrobacterales.f__Conexibacteraceae.g__Conexibacter.s__Rubrobacterineae_bacterium_BR7_21	LP	4.2939	0.0495346
k__Bacteria.p__Actinobacteria.c__Actinobacteria.o__Solirubrobacterales.f__Conexibacteraceae.g__Conexibacter.s__uncultured_Rubrobacter_sp_	LP	4.45918	0.0495346
k__Bacteria.p__Actinobacteria.c__Actinobacteria.o__Solirubrobacterales.f__Conexibacteraceae.g__Conexibacter.s__uncultured_Rubrobacterales_bacterium	LP	4.71909	0.0495346
k__Bacteria.p__Actinobacteria.c__Actinobacteria.o__Solirubrobacterales.f__Solirubrobacteraceae	LP	5.78157	0.0495346
k__Bacteria.p__Actinobacteria.c__Actinobacteria.o__Solirubrobacterales.f__Solirubrobacteraceae.g__Solirubrobacter	LP	5.74574	0.0495346
k__Bacteria.p__Actinobacteria.c__Actinobacteria.o__Solirubrobacterales.f__Solirubrobacteraceae.g__Solirubrobacter.s__uncultured_Solirubrobacter_sp_	LP	5.77039	0.0495346
k__Bacteria.p__Armatimonadetes	LP	5.80794	0.0495346
k__Bacteria.p__Armatimonadetes.c__Armatimonadia	LP	4.93587	0.0495346
k__Bacteria.p__Armatimonadetes.c__Armatimonadia.o__Armatimonadales	LP	4.96053	0.0495346
k__Bacteria.p__Armatimonadetes.c__Armatimonadia.o__Armatimonadales.f__Armatimonadaceae	LP	4.96116	0.0495346
k__Bacteria.p__Armatimonadetes.c__Armatimonadia.o__Armatimonadales.f__Armatimonadaceae.g__Armatimonas_Armatimonadetes_gp1	LP	4.95365	0.0495346
k__Bacteria.p__Armatimonadetes.c__Armatimonadia.o__Armatimonadales.f__Armatimonadaceae.g__Armatimonas_Armatimonadetes_gp1.s__uncultured_Firmicutes_bacterium	LP	4.41998	0.0495346
k__Bacteria.p__Armatimonadetes.c__Chthonomonadetes	LP	5.61799	0.0495346
k__Bacteria.p__Armatimonadetes.c__Chthonomonadetes.o__Chthonomonadales	LP	5.62022	0.0495346
k__Bacteria.p__Armatimonadetes.c__Chthonomonadetes.o__Chthonomonadales.f__Chthonomonadaceae	LP	5.63635	0.0495346
k__Bacteria.p__Armatimonadetes.c__Chthonomonadetes.o__Chthonomonadales.f__Chthonomonadaceae.g__Chthonomonas_Armatimonadetes_gp3	LP	5.57815	0.0495346
k__Bacteria.p__Armatimonadetes.c__Chthonomonadetes.o__Chthonomonadales.f__Chthonomonadaceae.g__Chthonomonas_Armatimonadetes_gp3.s__uncultured_Firmicutes_bacterium	LP	4.98754	0.0495346
k__Bacteria.p__Armatimonadetes.c__Chthonomonadetes.o__Chthonomonadales.f__Chthonomonadaceae.g__Chthonomonas_Armatimonadetes_gp3.s__uncultured_actinobacterium	LP	5.03146	0.0495346
k__Bacteria.p__Bacteroidetes.c__Bacteroidia.o__Bacteroidales.f__Prolixibacteraceae	LP	4.76837	0.0463016
k__Bacteria.p__Bacteroidetes.c__Cytophagia.o__Cytophagales.f__Cytophagaceae	LP	5.48386	0.0495346
k__Bacteria.p__Bacteroidetes.c__Cytophagia.o__Cytophagales.f__Cytophagaceae.g__Adhaeribacter	LP	4.96292	0.0495346
k__Bacteria.p__Bacteroidetes.c__Cytophagia.o__Cytophagales.f__Cytophagaceae.g__Adhaeribacter.s__uncultured_soil_bacterium	LP	4.92635	0.0495346
k__Bacteria.p__Bacteroidetes.c__Cytophagia.o__Cytophagales.f__Cytophagaceae.g__Dyadobacter	LP	4.77873	0.0495346
k__Bacteria.p__Bacteroidetes.c__Cytophagia.o__Cytophagales.f__Cytophagaceae.g__Dyadobacter.s__Dyadobacter_fermentans_DSM_18053	LP	4.41417	0.0495346
k__Bacteria.p__Bacteroidetes.c__Cytophagia.o__Cytophagales.f__Cytophagaceae.g__Dyadobacter.s__uncultured_bacterium	LP	4.34551	0.036904
k__Bacteria.p__Bacteroidetes.c__Cytophagia.o__Cytophagales.f__Cytophagaceae.g__Hymenobacter	LP	4.69356	0.0495346
k__Bacteria.p__Bacteroidetes.c__Cytophagia.o__Cytophagales.f__Cytophagaceae.g__Hymenobacter.s__Hymenobacter_deserti	LP	5.16634	0.036904
k__Bacteria.p__Bacteroidetes.c__Cytophagia.o__Cytophagales.f__Cytophagaceae.g__Hymenobacter.s__Hymenobacter_ocellatus	LP	4.51605	0.0495346
k__Bacteria.p__Bacteroidetes.c__Cytophagia.o__Cytophagales.f__Cytophagaceae.g__Hymenobacter.s__uncultured_bacterium	LP	5.31589	0.0463016
k__Bacteria.p__Bacteroidetes.c__Cytophagia.o__Cytophagales.f__Cytophagaceae.g__Larkinella	LP	5.32179	0.0495346
k__Bacteria.p__Bacteroidetes.c__Cytophagia.o__Cytophagales.f__Cytophagaceae.g__Larkinella.s__uncultured_bacterium	LP	5.13155	0.0463016
k__Bacteria.p__Bacteroidetes.c__Cytophagia.o__Cytophagales.f__Cytophagaceae.g__Siphonobacter	LP	4.2189	0.036904
k__Bacteria.p__Bacteroidetes.c__Cytophagia.o__Cytophagales.f__Cytophagaceae.g__Siphonobacter.s__Siphonobacter_sp__CT_6_05	LP	4.26391	0.036904
k__Bacteria.p__Bacteroidetes.c__Cytophagia.o__Cytophagales.f__Cytophagaceae.g__Sporocytophaga	LP	4.60015	0.0495346
k__Bacteria.p__Bacteroidetes.c__Cytophagia.o__Cytophagales.f__Cytophagaceae.g__Sporocytophaga.s__uncultured_bacterium	LP	4.5264	0.0495346
k__Bacteria.p__Bacteroidetes.c__Cytophagia.o__Cytophagales.f__Cytophagaceae.g__Sporocytophaga.s__uncultured_organism	LP	4.40249	0.0495346
k__Bacteria.p__Bacteroidetes.c__Flavobacteriia	LP	6.25185	0.0495346
k__Bacteria.p__Bacteroidetes.c__Flavobacteriia.o__Flavobacteriales	LP	6.2546	0.0495346
k__Bacteria.p__Bacteroidetes.c__Flavobacteriia.o__Flavobacteriales.f__Cryomorphaceae.g__Fluviicola	LP	4.5945	0.0495346
k__Bacteria.p__Bacteroidetes.c__Flavobacteriia.o__Flavobacteriales.f__Cryomorphaceae.g__Fluviicola.s__Fluviicola_hefeinensis	LP	4.29328	0.0495346
k__Bacteria.p__Bacteroidetes.c__Flavobacteriia.o__Flavobacteriales.f__Flavobacteriaceae	LP	6.2406	0.0495346
k__Bacteria.p__Bacteroidetes.c__Flavobacteriia.o__Flavobacteriales.f__Flavobacteriaceae.g__Chryseobacterium	LP	5.3045	0.0495346
k__Bacteria.p__Bacteroidetes.c__Flavobacteriia.o__Flavobacteriales.f__Flavobacteriaceae.g__Chryseobacterium.s__Chryseobacterium_taichungense	LP	4.80167	0.0463016
k__Bacteria.p__Bacteroidetes.c__Flavobacteriia.o__Flavobacteriales.f__Flavobacteriaceae.g__Flavobacterium	LP	6.20122	0.0495346
k__Bacteria.p__Bacteroidetes.c__Flavobacteriia.o__Flavobacteriales.f__Flavobacteriaceae.g__Flavobacterium.s__Flavobacterium_hauense	LP	5.0737	0.0495346
k__Bacteria.p__Bacteroidetes.c__Flavobacteriia.o__Flavobacteriales.f__Flavobacteriaceae.g__Flavobacterium.s__Flavobacterium_ummariense	LP	5.00838	0.036904
k__Bacteria.p__Bacteroidetes.c__Flavobacteriia.o__Flavobacteriales.f__Flavobacteriaceae.g__Moheibacter	LP	4.47048	0.036904
k__Bacteria.p__Bacteroidetes.c__Flavobacteriia.o__Flavobacteriales.f__Flavobacteriaceae.g__Moheibacter.s__uncultured_sponge_bacterium	LP	4.4255	0.036904
k__Bacteria.p__Bacteroidetes.c__Sphingobacteriia	LP	6.68041	0.0495346
k__Bacteria.p__Bacteroidetes.c__Sphingobacteriia.o__Sphingobacteriales	LP	6.70077	0.0495346
k__Bacteria.p__Bacteroidetes.c__Sphingobacteriia.o__Sphingobacteriales.f__Chitinophagaceae	LP	6.56536	0.0495346
k__Bacteria.p__Bacteroidetes.c__Sphingobacteriia.o__Sphingobacteriales.f__Chitinophagaceae.g__Chitinophaga	LP	5.47233	0.0495346
k__Bacteria.p__Bacteroidetes.c__Sphingobacteriia.o__Sphingobacteriales.f__Chitinophagaceae.g__Chitinophaga.s__Chitinophaga_filiformis	LP	5.389	0.0495346
k__Bacteria.p__Bacteroidetes.c__Sphingobacteriia.o__Sphingobacteriales.f__Chitinophagaceae.g__Flavihumibacter	LP	5.21796	0.0495346
k__Bacteria.p__Bacteroidetes.c__Sphingobacteriia.o__Sphingobacteriales.f__Chitinophagaceae.g__Flavihumibacter.s__Terrimonas_sp__16_45A	LP	4.59294	0.0495346
k__Bacteria.p__Bacteroidetes.c__Sphingobacteriia.o__Sphingobacteriales.f__Chitinophagaceae.g__Flavisolibacter	LP	5.67353	0.0495346
k__Bacteria.p__Bacteroidetes.c__Sphingobacteriia.o__Sphingobacteriales.f__Chitinophagaceae.g__Flavisolibacter.s__uncultured_Flavobacteria_bacterium	LP	5.62498	0.0495346
k__Bacteria.p__Bacteroidetes.c__Sphingobacteriia.o__Sphingobacteriales.f__Chitinophagaceae.g__Niabella	LP	4.37075	0.0495346
k__Bacteria.p__Bacteroidetes.c__Sphingobacteriia.o__Sphingobacteriales.f__Chitinophagaceae.g__Niastella	LP	4.89575	0.0495346
k__Bacteria.p__Bacteroidetes.c__Sphingobacteriia.o__Sphingobacteriales.f__Chitinophagaceae.g__Niastella.s__Niastella_koreensis_GR20_10	LP	4.8258	0.0495346
k__Bacteria.p__Bacteroidetes.c__Sphingobacteriia.o__Sphingobacteriales.f__Chitinophagaceae.g__Niastella.s__Niastella_sp__CHS16	LP	5.16022	0.0463016
k__Bacteria.p__Bacteroidetes.c__Sphingobacteriia.o__Sphingobacteriales.f__Chitinophagaceae.g__Parafilimonas	LP	5.16888	0.0495346
k__Bacteria.p__Bacteroidetes.c__Sphingobacteriia.o__Sphingobacteriales.f__Chitinophagaceae.g__Parafilimonas.s__uncultured_Sphingobacteria_bacterium	LP	5.19151	0.0495346
k__Bacteria.p__Bacteroidetes.c__Sphingobacteriia.o__Sphingobacteriales.f__Chitinophagaceae.g__Taibaiella	LP	4.50453	0.0495346
k__Bacteria.p__Bacteroidetes.c__Sphingobacteriia.o__Sphingobacteriales.f__Chitinophagaceae.g__Taibaiella.s__Taibaiella_koreensis	LP	4.43735	0.0495346
k__Bacteria.p__Bacteroidetes.c__Sphingobacteriia.o__Sphingobacteriales.f__Chitinophagaceae.g__Terrimonas.s__uncultured_Flavobacteriia_bacterium	LP	4.52492	0.0495346
k__Bacteria.p__Bacteroidetes.c__Sphingobacteriia.o__Sphingobacteriales.f__Sphingobacteriaceae	LP	5.97795	0.0495346
k__Bacteria.p__Bacteroidetes.c__Sphingobacteriia.o__Sphingobacteriales.f__Sphingobacteriaceae.g__Mucilaginibacter	LP	4.87193	0.0495346
k__Bacteria.p__Bacteroidetes.c__Sphingobacteriia.o__Sphingobacteriales.f__Sphingobacteriaceae.g__Pedobacter	LP	4.62914	0.0495346
k__Bacteria.p__Bacteroidetes.c__Sphingobacteriia.o__Sphingobacteriales.f__Sphingobacteriaceae.g__Pedobacter.s__Pedobacter_panaciterrae	LP	4.56212	0.0495346
k__Bacteria.p__Bacteroidetes.c__Sphingobacteriia.o__Sphingobacteriales.f__Sphingobacteriaceae.g__Sphingobacterium	LP	5.85299	0.0495346
k__Bacteria.p__Bacteroidetes.c__Sphingobacteriia.o__Sphingobacteriales.f__Sphingobacteriaceae.g__Sphingobacterium.s__Sphingobacterium_multivorum	LP	4.88059	0.0495346
k__Bacteria.p__Bacteroidetes.c__Sphingobacteriia.o__Sphingobacteriales.f__Sphingobacteriaceae.g__Sphingobacterium.s__Sphingobacterium_sp__IW_217	LP	5.25197	0.0463016
k__Bacteria.p__Candidatus_Saccharibacteria	LP	4.9466	0.0495346
k__Bacteria.p__Chloroflexi.c__Anaerolineae.o__Anaerolineales.f__Anaerolineaceae.g__Ornatilinea	LP	4.30796	0.0463016
k__Bacteria.p__Chloroflexi.c__Anaerolineae.o__Anaerolineales.f__Anaerolineaceae.g__Ornatilinea.s__uncultured_Chloroflexi_bacterium	LP	4.29779	0.0463016
k__Bacteria.p__Chloroflexi.c__Caldilineae.o__Caldilineales.f__Caldilineaceae.g__Litorilinea.s__uncultured_Caldilineales_bacterium	LP	4.8352	0.0495346
k__Bacteria.p__Chloroflexi.c__Ktedonobacteria.o__Ktedonobacterales.f__Ktedonobacteraceae	LP	5.43267	0.0495346
k__Bacteria.p__Chloroflexi.c__Ktedonobacteria.o__Ktedonobacterales.f__Ktedonobacteraceae.g__Ktedonobacter	LP	5.50097	0.0495346
k__Bacteria.p__Chloroflexi.c__Ktedonobacteria.o__Ktedonobacterales.f__Ktedonobacteraceae.g__Ktedonobacter.s__uncultured_bacterium	LP	5.3806	0.0495346
k__Bacteria.p__Chloroflexi.c__Ktedonobacteria.o__Ktedonobacterales.f__Thermosporotrichaceae.g__Thermosporothrix.s__uncultured_Chloroflexales_bacterium	CK	4.99813	0.0463016
k__Bacteria.p__Chloroflexi.c__Thermomicrobia.o__Sphaerobacterales.f__Sphaerobacteraceae.g__Nitrolancea	LP	5.02523	0.0495346
k__Bacteria.p__Chloroflexi.c__Thermomicrobia.o__Sphaerobacterales.f__Sphaerobacteraceae.g__Nitrolancea.s__bacterium_Ellin6537	LP	4.82679	0.0495346
k__Bacteria.p__Deinococcus_Thermus	LP	4.89621	0.0495346
k__Bacteria.p__Deinococcus_Thermus.c__Deinococci	LP	4.86202	0.0495346
k__Bacteria.p__Deinococcus_Thermus.c__Deinococci.o__Deinococcales	LP	4.72466	0.0495346
k__Bacteria.p__Deinococcus_Thermus.c__Deinococci.o__Deinococcales.f__Trueperaceae	LP	5.16353	0.0495346
k__Bacteria.p__Deinococcus_Thermus.c__Deinococci.o__Deinococcales.f__Trueperaceae.g__Truepera	LP	5.19149	0.0495346
k__Bacteria.p__Deinococcus_Thermus.c__Deinococci.o__Deinococcales.f__Trueperaceae.g__Truepera.s__uncultured_Deinococcales_bacterium	LP	5.30577	0.0495346
k__Bacteria.p__Firmicutes.c__Bacilli.o__Bacillales.f__Bacillaceae_1.g__Bacillus.s__Bacillus_gibsonii	LP	4.86226	0.0495346
k__Bacteria.p__Firmicutes.c__Bacilli.o__Bacillales.f__Listeriaceae	LP	4.41851	0.0495346
k__Bacteria.p__Firmicutes.c__Bacilli.o__Bacillales.f__Listeriaceae.g__Listeria	LP	4.37218	0.0495346
k__Bacteria.p__Firmicutes.c__Bacilli.o__Bacillales.f__Listeriaceae.g__Listeria.s__Listeria_ivanovii	LP	4.4062	0.0495346
k__Bacteria.p__Firmicutes.c__Bacilli.o__Bacillales.f__Thermoactinomycetaceae_1.g__Thermoflavimicrobium	LP	4.49668	0.0495346
k__Bacteria.p__Firmicutes.c__Bacilli.o__Bacillales.f__Thermoactinomycetaceae_1.g__Thermoflavimicrobium.s__uncultured_compost_bacterium	LP	4.48958	0.0495346
k__Bacteria.p__Firmicutes.c__Bacilli.o__Lactobacillales.f__Lactobacillaceae	LP	4.39336	0.0495346
k__Bacteria.p__Firmicutes.c__Bacilli.o__Lactobacillales.f__Lactobacillaceae.g__Lactobacillus	LP	4.39759	0.0495346
k__Bacteria.p__Firmicutes.c__Bacilli.o__Lactobacillales.f__Lactobacillaceae.g__Lactobacillus.s__Lactobacillus_fermentum_IFO_3956	LP	4.40226	0.0495346
k__Bacteria.p__Firmicutes.c__Clostridia.o__Clostridiales.f__Clostridiaceae_1.g__Fervidicella	LP	4.61354	0.0495346
k__Bacteria.p__Firmicutes.c__Clostridia.o__Clostridiales.f__Clostridiaceae_1.g__Fervidicella.s__uncultured_bacterium	LP	4.62421	0.0495346
k__Bacteria.p__Firmicutes.c__Clostridia.o__Clostridiales.f__Clostridiales_Incertae_Sedis_XI.g__Tissierella	CK	5.27076	0.0495346
k__Bacteria.p__Firmicutes.c__Clostridia.o__Thermoanaerobacterales	LP	5.2424	0.0495346
k__Bacteria.p__Firmicutes.c__Clostridia.o__Thermoanaerobacterales.f__Thermoanaerobacteraceae	LP	4.73327	0.0495346
k__Bacteria.p__Firmicutes.c__Clostridia.o__Thermoanaerobacterales.f__Thermoanaerobacteraceae.g__Brockia	LP	5.27041	0.0495346
k__Bacteria.p__Firmicutes.c__Clostridia.o__Thermoanaerobacterales.f__Thermoanaerobacteraceae.g__Brockia.s__uncultured_bacterium	LP	5.53582	0.0495346
k__Bacteria.p__Firmicutes.c__Negativicutes.o__Selenomonadales.f__Veillonellaceae.g__Anaerospora	LP	4.65961	0.0495346
k__Bacteria.p__Firmicutes.c__Negativicutes.o__Selenomonadales.f__Veillonellaceae.g__Anaerospora.s__unidentified_marine_bacterioplankton	LP	4.7015	0.0495346
k__Bacteria.p__Fusobacteria	LP	4.4577	0.036904
k__Bacteria.p__Fusobacteria.c__Fusobacteriia	LP	4.46317	0.036904
k__Bacteria.p__Fusobacteria.c__Fusobacteriia.o__Fusobacteriales	LP	4.46437	0.036904
k__Bacteria.p__Fusobacteria.c__Fusobacteriia.o__Fusobacteriales.f__Fusobacteriaceae	LP	4.47333	0.036904
k__Bacteria.p__Fusobacteria.c__Fusobacteriia.o__Fusobacteriales.f__Fusobacteriaceae.g__Cetobacterium	LP	4.4814	0.036904
k__Bacteria.p__Gemmatimonadetes.c__Gemmatimonadetes.o__Gemmatimonadales.f__Gemmatimonadaceae.g__Gemmatimonas.s__Gemmatimonadetes_bacterium_KBS708	LP	4.54302	0.0495346
k__Bacteria.p__Gemmatimonadetes.c__Gemmatimonadetes.o__Gemmatimonadales.f__Gemmatimonadaceae.g__Gemmatimonas.s__Gemmatimonadetes_bacterium_WY71	LP	4.32536	0.0495346
k__Bacteria.p__Gemmatimonadetes.c__Gemmatimonadetes.o__Gemmatimonadales.f__Gemmatimonadaceae.g__Gemmatimonas.s__bacterium_Ellin5290	LP	4.96266	0.0495346
k__Bacteria.p__Gemmatimonadetes.c__Gemmatimonadetes.o__Gemmatimonadales.f__Gemmatimonadaceae.g__Gemmatimonas.s__uncultured_Gemmatimonadales_bacterium	LP	5.39615	0.0495346
k__Bacteria.p__Gemmatimonadetes.c__Gemmatimonadetes.o__Gemmatimonadales.f__Gemmatimonadaceae.g__Gemmatimonas.s__uncultured_eubacterium	LP	5.28421	0.0495346
k__Bacteria.p__Gemmatimonadetes.c__Gemmatimonadetes.o__Gemmatimonadales.f__Gemmatimonadaceae.g__Gemmatimonas.s__uncultured_gamma_proteobacterium	LP	5.13402	0.0495346
k__Bacteria.p__Nitrospirae.c__Nitrospira.o__Nitrospirales.f__Nitrospiraceae.g__Nitrospira.s__uncultured_Nitrospirales_bacterium	LP	5.42828	0.036904
k__Bacteria.p__Planctomycetes.c__Planctomycetia.o__Planctomycetales.f__Planctomycetaceae.g__Aquisphaera.s__Isosphaera_sp__Tx1_4	LP	4.8065	0.0495346
k__Bacteria.p__Planctomycetes.c__Planctomycetia.o__Planctomycetales.f__Planctomycetaceae.g__Gemmata.s__uncultured_Planctomycetacia_bacterium	LP	4.96987	0.0495346
k__Bacteria.p__Planctomycetes.c__Planctomycetia.o__Planctomycetales.f__Planctomycetaceae.g__Gemmata.s__uncultured_endolithic_bacterium	LP	4.48907	0.0495346
k__Bacteria.p__Planctomycetes.c__Planctomycetia.o__Planctomycetales.f__Planctomycetaceae.g__Pirellula.s__Pirellula_sp_	LP	4.72894	0.0495346
k__Bacteria.p__Planctomycetes.c__Planctomycetia.o__Planctomycetales.f__Planctomycetaceae.g__Pirellula.s__uncultured_soil_bacterium_PBS_81	CK	5.00646	0.0495346
k__Bacteria.p__Planctomycetes.c__Planctomycetia.o__Planctomycetales.f__Planctomycetaceae.g__Schlesneria	LP	4.56452	0.0495346
k__Bacteria.p__Planctomycetes.c__Planctomycetia.o__Planctomycetales.f__Planctomycetaceae.g__Singulisphaera	LP	5.28296	0.0495346
k__Bacteria.p__Planctomycetes.c__Planctomycetia.o__Planctomycetales.f__Planctomycetaceae.g__Singulisphaera.s__Singulisphaera_acidiphila_DSM_18658	LP	4.44985	0.0463016
k__Bacteria.p__Planctomycetes.c__Planctomycetia.o__Planctomycetales.f__Planctomycetaceae.g__Singulisphaera.s__uncultured_Planctomycetaceae_bacterium	LP	6.09278	0.036904
k__Bacteria.p__Planctomycetes.c__Planctomycetia.o__Planctomycetales.f__Planctomycetaceae.g__Thermogutta.s__uncultured_bacterium	LP	4.90696	0.0495346
k__Bacteria.p__Planctomycetes.c__Planctomycetia.o__Planctomycetales.f__Planctomycetaceae.g__Zavarzinella	LP	5.58069	0.0495346
k__Bacteria.p__Planctomycetes.c__Planctomycetia.o__Planctomycetales.f__Planctomycetaceae.g__Zavarzinella.s__uncultured_planctomycete	LP	5.20625	0.0495346
k__Bacteria.p__Planctomycetes.c__Planctomycetia.o__Planctomycetales.f__Planctomycetaceae.g__Zavarzinella.s__uncultured_soil_bacterium	LP	4.80347	0.0495346
k__Bacteria.p__Proteobacteria	LP	7.44675	0.0495346
k__Bacteria.p__Proteobacteria.c__Alphaproteobacteria	LP	7.03062	0.0495346
k__Bacteria.p__Proteobacteria.c__Alphaproteobacteria.o__Alphaproteobacteria_incertae_sedis	LP	5.50188	0.0495346
k__Bacteria.p__Proteobacteria.c__Alphaproteobacteria.o__Caulobacterales	LP	5.60436	0.0495346
k__Bacteria.p__Proteobacteria.c__Alphaproteobacteria.o__Caulobacterales.f__Caulobacteraceae	LP	5.63573	0.0495346
k__Bacteria.p__Proteobacteria.c__Alphaproteobacteria.o__Caulobacterales.f__Caulobacteraceae.g__Brevundimonas	LP	4.90731	0.0495346
k__Bacteria.p__Proteobacteria.c__Alphaproteobacteria.o__Caulobacterales.f__Caulobacteraceae.g__Brevundimonas.s__Brevundimonas_nasdae	LP	4.35627	0.0495346
k__Bacteria.p__Proteobacteria.c__Alphaproteobacteria.o__Caulobacterales.f__Caulobacteraceae.g__Caulobacter	LP	4.86594	0.0495346
k__Bacteria.p__Proteobacteria.c__Alphaproteobacteria.o__Caulobacterales.f__Caulobacteraceae.g__Phenylobacterium	LP	5.39995	0.0495346
k__Bacteria.p__Proteobacteria.c__Alphaproteobacteria.o__Rhizobiales	LP	6.86961	0.0495346
k__Bacteria.p__Proteobacteria.c__Alphaproteobacteria.o__Rhizobiales.f__Aurantimonadaceae	LP	4.74828	0.0495346
k__Bacteria.p__Proteobacteria.c__Alphaproteobacteria.o__Rhizobiales.f__Aurantimonadaceae.g__Aureimonas	LP	4.78067	0.0495346
k__Bacteria.p__Proteobacteria.c__Alphaproteobacteria.o__Rhizobiales.f__Aurantimonadaceae.g__Aureimonas.s__Aureimonas_altamirensis	LP	4.44051	0.0495346
k__Bacteria.p__Proteobacteria.c__Alphaproteobacteria.o__Rhizobiales.f__Beijerinckiaceae.g__Methylovirgula	LP	5.43678	0.0495346
k__Bacteria.p__Proteobacteria.c__Alphaproteobacteria.o__Rhizobiales.f__Bradyrhizobiaceae	LP	5.80976	0.0495346
k__Bacteria.p__Proteobacteria.c__Alphaproteobacteria.o__Rhizobiales.f__Bradyrhizobiaceae.g__Bosea	LP	4.52565	0.0495346
k__Bacteria.p__Proteobacteria.c__Alphaproteobacteria.o__Rhizobiales.f__Bradyrhizobiaceae.g__Bosea.s__uncultured_organism	LP	4.52751	0.0495346
k__Bacteria.p__Proteobacteria.c__Alphaproteobacteria.o__Rhizobiales.f__Bradyrhizobiaceae.g__Bradyrhizobium	LP	5.78968	0.0495346
k__Bacteria.p__Proteobacteria.c__Alphaproteobacteria.o__Rhizobiales.f__Brucellaceae	LP	4.6195	0.0495346
k__Bacteria.p__Proteobacteria.c__Alphaproteobacteria.o__Rhizobiales.f__Brucellaceae.g__Ochrobactrum	LP	4.62674	0.0495346
k__Bacteria.p__Proteobacteria.c__Alphaproteobacteria.o__Rhizobiales.f__Brucellaceae.g__Ochrobactrum.s__Ochrobactrum_pseudogrignonense	LP	4.60773	0.0495346
k__Bacteria.p__Proteobacteria.c__Alphaproteobacteria.o__Rhizobiales.f__Hyphomicrobiaceae	LP	6.3157	0.0495346
k__Bacteria.p__Proteobacteria.c__Alphaproteobacteria.o__Rhizobiales.f__Hyphomicrobiaceae.g__Devosia	LP	5.47429	0.0495346
k__Bacteria.p__Proteobacteria.c__Alphaproteobacteria.o__Rhizobiales.f__Hyphomicrobiaceae.g__Devosia.s__Devosia_riboflavina	LP	5.39459	0.0495346
k__Bacteria.p__Proteobacteria.c__Alphaproteobacteria.o__Rhizobiales.f__Hyphomicrobiaceae.g__Pelagibacterium	LP	4.22508	0.0463016
k__Bacteria.p__Proteobacteria.c__Alphaproteobacteria.o__Rhizobiales.f__Hyphomicrobiaceae.g__Pelagibacterium.s__uncultured_bacterium	LP	4.22576	0.0463016
k__Bacteria.p__Proteobacteria.c__Alphaproteobacteria.o__Rhizobiales.f__Hyphomicrobiaceae.g__Rhodoplanes	LP	6.14474	0.0495346
k__Bacteria.p__Proteobacteria.c__Alphaproteobacteria.o__Rhizobiales.f__Hyphomicrobiaceae.g__Rhodoplanes.s__uncultured_Rhizobiales_bacterium	LP	5.74345	0.0495346
k__Bacteria.p__Proteobacteria.c__Alphaproteobacteria.o__Rhizobiales.f__Hyphomicrobiaceae.g__Rhodoplanes.s__uncultured_Rhodoplanes_sp_	LP	5.85388	0.0495346
k__Bacteria.p__Proteobacteria.c__Alphaproteobacteria.o__Rhizobiales.f__Phyllobacteriaceae	LP	5.27575	0.0495346
k__Bacteria.p__Proteobacteria.c__Alphaproteobacteria.o__Rhizobiales.f__Phyllobacteriaceae.g__Mesorhizobium	LP	4.83643	0.0495346
k__Bacteria.p__Proteobacteria.c__Alphaproteobacteria.o__Rhizobiales.f__Phyllobacteriaceae.g__Mesorhizobium.s__Mesorhizobium_plurifarium	LP	4.84605	0.0495346
k__Bacteria.p__Proteobacteria.c__Alphaproteobacteria.o__Rhizobiales.f__Rhizobiaceae	LP	5.66248	0.0495346
k__Bacteria.p__Proteobacteria.c__Alphaproteobacteria.o__Rhizobiales.f__Rhizobiaceae.g__Rhizobium	LP	5.65151	0.0495346
k__Bacteria.p__Proteobacteria.c__Alphaproteobacteria.o__Rhizobiales.f__Rhizobiaceae.g__Rhizobium.s__Rhizobium_cellulosilyticum	LP	5.50324	0.0495346
k__Bacteria.p__Proteobacteria.c__Alphaproteobacteria.o__Rhizobiales.f__Rhizobiaceae.g__Rhizobium.s__Rhizobium_leguminosarum_bv__trifolii	LP	5.11343	0.0495346
k__Bacteria.p__Proteobacteria.c__Alphaproteobacteria.o__Rhizobiales.f__Rhizobiaceae.g__Rhizobium.s__Rhizobium_pseudoryzae	LP	4.4546	0.0495346
k__Bacteria.p__Proteobacteria.c__Alphaproteobacteria.o__Rhizobiales.f__Rhizobiales_incertae_sedis.g__Variibacter	LP	5.18834	0.0495346
k__Bacteria.p__Proteobacteria.c__Alphaproteobacteria.o__Rhizobiales.f__Rhizobiales_incertae_sedis.g__Variibacter.s__Variibacter_gotjawalensis	LP	4.40064	0.0495346
k__Bacteria.p__Proteobacteria.c__Alphaproteobacteria.o__Rhizobiales.f__Rhizobiales_incertae_sedis.g__Variibacter.s__uncultured_Hyphomicrobiaceae_bacterium	LP	5.15702	0.0495346
k__Bacteria.p__Proteobacteria.c__Alphaproteobacteria.o__Rhizobiales.f__Rhodobiaceae.g__Rhodoligotrophos.s__uncultured_bacterium	LP	4.69467	0.0495346
k__Bacteria.p__Proteobacteria.c__Alphaproteobacteria.o__Rhizobiales.f__Xanthobacteraceae.g__Labrys	LP	4.45299	0.0495346
k__Bacteria.p__Proteobacteria.c__Alphaproteobacteria.o__Rhodobacterales	LP	4.93775	0.0495346
k__Bacteria.p__Proteobacteria.c__Alphaproteobacteria.o__Rhodobacterales.f__Rhodobacteraceae	LP	4.9191	0.0495346
k__Bacteria.p__Proteobacteria.c__Alphaproteobacteria.o__Rhodobacterales.f__Rhodobacteraceae.g__Agaricicola	LP	4.46373	0.036904
k__Bacteria.p__Proteobacteria.c__Alphaproteobacteria.o__Rhodobacterales.f__Rhodobacteraceae.g__Agaricicola.s__Agaricicola_taiwanensis	LP	4.52622	0.036904
k__Bacteria.p__Proteobacteria.c__Alphaproteobacteria.o__Rhodobacterales.f__Rhodobacteraceae.g__Paracoccus	LP	4.41278	0.0463016
k__Bacteria.p__Proteobacteria.c__Alphaproteobacteria.o__Rhodobacterales.f__Rhodobacteraceae.g__Paracoccus.s__Paracoccus_marcusii	LP	4.31656	0.0463016
k__Bacteria.p__Proteobacteria.c__Alphaproteobacteria.o__Rhodospirillales.f__Acetobacteraceae.g__Roseomonas	LP	4.68261	0.0495346
k__Bacteria.p__Proteobacteria.c__Alphaproteobacteria.o__Rhodospirillales.f__Acetobacteraceae.g__Roseomonas.s__Roseomonas_ludipueritiae	LP	4.5469	0.0463016
k__Bacteria.p__Proteobacteria.c__Alphaproteobacteria.o__Rhodospirillales.f__Rhodospirillaceae.g__Azospirillum	LP	4.51972	0.0495346
k__Bacteria.p__Proteobacteria.c__Alphaproteobacteria.o__Rhodospirillales.f__Rhodospirillaceae.g__Dongia.s__Dongia_rigui	LP	4.60844	0.0495346
k__Bacteria.p__Proteobacteria.c__Alphaproteobacteria.o__Rhodospirillales.f__Rhodospirillaceae.g__Oceanibaculum	LP	4.58917	0.0495346
k__Bacteria.p__Proteobacteria.c__Alphaproteobacteria.o__Rhodospirillales.f__Rhodospirillaceae.g__Oceanibaculum.s__uncultured_Rhodospirillaceae_bacterium	LP	4.5471	0.0495346
k__Bacteria.p__Proteobacteria.c__Alphaproteobacteria.o__Rickettsiales	LP	4.44127	0.0495346
k__Bacteria.p__Proteobacteria.c__Alphaproteobacteria.o__Rickettsiales.f__Rickettsiaceae	LP	4.40173	0.0495346
k__Bacteria.p__Proteobacteria.c__Alphaproteobacteria.o__Sphingomonadales	LP	6.08908	0.0495346
k__Bacteria.p__Proteobacteria.c__Alphaproteobacteria.o__Sphingomonadales.f__Erythrobacteraceae	LP	5.00902	0.0495346
k__Bacteria.p__Proteobacteria.c__Alphaproteobacteria.o__Sphingomonadales.f__Sphingomonadaceae	LP	6.0557	0.0495346
k__Bacteria.p__Proteobacteria.c__Alphaproteobacteria.o__Sphingomonadales.f__Sphingomonadaceae.g__Novosphingobium	LP	5.83933	0.0495346
k__Bacteria.p__Proteobacteria.c__Alphaproteobacteria.o__Sphingomonadales.f__Sphingomonadaceae.g__Novosphingobium.s__Novosphingobium_aromaticivorans	LP	5.71963	0.0495346
k__Bacteria.p__Proteobacteria.c__Alphaproteobacteria.o__Sphingomonadales.f__Sphingomonadaceae.g__Sphingobium	LP	4.93244	0.0495346
k__Bacteria.p__Proteobacteria.c__Alphaproteobacteria.o__Sphingomonadales.f__Sphingomonadaceae.g__Sphingobium.s__Sphingobium_chungbukense	LP	4.48314	0.0495346
k__Bacteria.p__Proteobacteria.c__Alphaproteobacteria.o__Sphingomonadales.f__Sphingomonadaceae.g__Sphingobium.s__Sphingobium_yanoikuyae	LP	4.25831	0.0495346
k__Bacteria.p__Proteobacteria.c__Alphaproteobacteria.o__Sphingomonadales.f__Sphingomonadaceae.g__Sphingomonas	LP	5.53729	0.0495346
k__Bacteria.p__Proteobacteria.c__Alphaproteobacteria.o__Sphingomonadales.f__Sphingomonadaceae.g__Sphingomonas.s__Sphingomonas_aurantiaca	LP	4.43607	0.0463016
k__Bacteria.p__Proteobacteria.c__Alphaproteobacteria.o__Sphingomonadales.f__Sphingomonadaceae.g__Sphingomonas.s__Sphingomonas_sp__9NM_8	LP	4.40866	0.0463016
k__Bacteria.p__Proteobacteria.c__Alphaproteobacteria.o__Sphingomonadales.f__Sphingomonadaceae.g__Sphingomonas.s__uncultured_Kaistobacter_sp_	LP	4.98449	0.0495346
k__Bacteria.p__Proteobacteria.c__Betaproteobacteria	LP	6.83917	0.0495346
k__Bacteria.p__Proteobacteria.c__Betaproteobacteria.o__Burkholderiales	LP	6.442	0.0495346
k__Bacteria.p__Proteobacteria.c__Betaproteobacteria.o__Burkholderiales.f__Alcaligenaceae	LP	4.95923	0.0495346
k__Bacteria.p__Proteobacteria.c__Betaproteobacteria.o__Burkholderiales.f__Alcaligenaceae.g__Achromobacter	LP	4.93533	0.0495346
k__Bacteria.p__Proteobacteria.c__Betaproteobacteria.o__Burkholderiales.f__Alcaligenaceae.g__Achromobacter.s__Achromobacter_insolitus	LP	4.90029	0.0495346
k__Bacteria.p__Proteobacteria.c__Betaproteobacteria.o__Burkholderiales.f__Burkholderiaceae	LP	5.50659	0.0495346
k__Bacteria.p__Proteobacteria.c__Betaproteobacteria.o__Burkholderiales.f__Burkholderiaceae.g__Burkholderia	LP	5.29969	0.0495346
k__Bacteria.p__Proteobacteria.c__Betaproteobacteria.o__Burkholderiales.f__Burkholderiaceae.g__Burkholderia.s__Candidatus_Burkholderia_schumannianae	LP	4.84387	0.0495346
k__Bacteria.p__Proteobacteria.c__Betaproteobacteria.o__Burkholderiales.f__Comamonadaceae	LP	6.03334	0.0495346
k__Bacteria.p__Proteobacteria.c__Betaproteobacteria.o__Burkholderiales.f__Comamonadaceae.g__Comamonas	LP	4.65049	0.0495346
k__Bacteria.p__Proteobacteria.c__Betaproteobacteria.o__Burkholderiales.f__Comamonadaceae.g__Variovorax	LP	5.44353	0.0495346
k__Bacteria.p__Proteobacteria.c__Betaproteobacteria.o__Burkholderiales.f__Oxalobacteraceae	LP	5.75993	0.0495346
k__Bacteria.p__Proteobacteria.c__Betaproteobacteria.o__Burkholderiales.f__Oxalobacteraceae.g__Massilia	LP	5.58424	0.0495346
k__Bacteria.p__Proteobacteria.c__Betaproteobacteria.o__Burkholderiales.f__Oxalobacteraceae.g__Massilia.s__uncultured_organism	LP	5.58982	0.0495346
k__Bacteria.p__Proteobacteria.c__Betaproteobacteria.o__Burkholderiales.f__Oxalobacteraceae.g__Noviherbaspirillum	LP	4.87608	0.0495346
k__Bacteria.p__Proteobacteria.c__Betaproteobacteria.o__Burkholderiales.f__Oxalobacteraceae.g__Pseudoduganella	LP	4.89139	0.0495346
k__Bacteria.p__Proteobacteria.c__Betaproteobacteria.o__Burkholderiales.f__Oxalobacteraceae.g__Pseudoduganella.s__uncultured_bacterium	LP	4.86933	0.0495346
k__Bacteria.p__Proteobacteria.c__Betaproteobacteria.o__Neisseriales	LP	5.116	0.0495346
k__Bacteria.p__Proteobacteria.c__Betaproteobacteria.o__Neisseriales.f__Neisseriaceae	LP	5.11856	0.0495346
k__Bacteria.p__Proteobacteria.c__Betaproteobacteria.o__Neisseriales.f__Neisseriaceae.g__Chitinibacter	LP	4.27764	0.036904
k__Bacteria.p__Proteobacteria.c__Betaproteobacteria.o__Nitrosomonadales.f__Nitrosomonadaceae.g__Nitrosomonas	LP	4.30049	0.0495346
k__Bacteria.p__Proteobacteria.c__Betaproteobacteria.o__Rhodocyclales.f__Rhodocyclaceae.g__Azoarcus	LP	4.69548	0.036904
k__Bacteria.p__Proteobacteria.c__Betaproteobacteria.o__Rhodocyclales.f__Rhodocyclaceae.g__Azoarcus.s__Azoarcus_sp__KH32C	LP	4.70092	0.036904
k__Bacteria.p__Proteobacteria.c__Betaproteobacteria.o__Rhodocyclales.f__Rhodocyclaceae.g__Azonexus	LP	4.67334	0.0495346
k__Bacteria.p__Proteobacteria.c__Betaproteobacteria.o__Rhodocyclales.f__Rhodocyclaceae.g__Azospira	LP	4.74315	0.0463016
k__Bacteria.p__Proteobacteria.c__Betaproteobacteria.o__Rhodocyclales.f__Rhodocyclaceae.g__Azospira.s__uncultured_Rhodocyclus_sp_	LP	4.70269	0.0463016
k__Bacteria.p__Proteobacteria.c__Betaproteobacteria.o__Rhodocyclales.f__Rhodocyclaceae.g__Georgfuchsia	LP	4.97179	0.0495346
k__Bacteria.p__Proteobacteria.c__Betaproteobacteria.o__Rhodocyclales.f__Rhodocyclaceae.g__Georgfuchsia.s__uncultured_bacterium	LP	4.98791	0.0495346
k__Bacteria.p__Proteobacteria.c__Betaproteobacteria.o__Rhodocyclales.f__Rhodocyclaceae.g__Sulfuritalea	LP	4.62251	0.0495346
k__Bacteria.p__Proteobacteria.c__Betaproteobacteria.o__Rhodocyclales.f__Rhodocyclaceae.g__Sulfuritalea.s__uncultured_prokaryote	LP	4.63566	0.0495346
k__Bacteria.p__Proteobacteria.c__Betaproteobacteria.o__Rhodocyclales.f__Rhodocyclaceae.g__Uliginosibacterium	LP	4.77326	0.0463016
k__Bacteria.p__Proteobacteria.c__Betaproteobacteria.o__Rhodocyclales.f__Rhodocyclaceae.g__Uliginosibacterium.s__Candidatus_Dactylopiibacterium_carminicum	LP	4.49373	0.0463016
k__Bacteria.p__Proteobacteria.c__Betaproteobacteria.o__Rhodocyclales.f__Rhodocyclaceae.g__Uliginosibacterium.s__uncultured_beta_proteobacterium	LP	4.73117	0.036904
k__Bacteria.p__Proteobacteria.c__Deltaproteobacteria.o__Bdellovibrionales.f__Bacteriovoracaceae.g__Bacteriovorax	LP	4.52981	0.0463016
k__Bacteria.p__Proteobacteria.c__Deltaproteobacteria.o__Bdellovibrionales.f__Bacteriovoracaceae.g__Bacteriovorax.s__uncultured_bacterium	LP	4.55485	0.0463016
k__Bacteria.p__Proteobacteria.c__Deltaproteobacteria.o__Bdellovibrionales.f__Bdellovibrionaceae.g__Bdellovibrio	LP	4.54853	0.0495346
k__Bacteria.p__Proteobacteria.c__Deltaproteobacteria.o__Bdellovibrionales.f__Bdellovibrionaceae.g__Vampirovibrio.s__uncultured_Holophaga_sp_	LP	4.92281	0.0495346
k__Bacteria.p__Proteobacteria.c__Deltaproteobacteria.o__Deltaproteobacteria_incertae_sedis	LP	5.05666	0.0463016
k__Bacteria.p__Proteobacteria.c__Deltaproteobacteria.o__Desulfuromonadales	LP	4.69979	0.0495346
k__Bacteria.p__Proteobacteria.c__Deltaproteobacteria.o__Desulfuromonadales.f__Geobacteraceae	LP	4.71786	0.0495346
k__Bacteria.p__Proteobacteria.c__Deltaproteobacteria.o__Desulfuromonadales.f__Geobacteraceae.g__Geobacter	LP	4.4653	0.0463016
k__Bacteria.p__Proteobacteria.c__Deltaproteobacteria.o__Desulfuromonadales.f__Geobacteraceae.g__Geobacter.s__Geobacter_sp__M18	LP	4.50641	0.0463016
k__Bacteria.p__Proteobacteria.c__Deltaproteobacteria.o__Myxococcales.f__Cystobacteraceae.g__Anaeromyxobacter.s__uncultured_cf__Anaeromyxobacter_sp_	LP	4.50494	0.0495346
k__Bacteria.p__Proteobacteria.c__Deltaproteobacteria.o__Myxococcales.f__Labilitrichaceae.g__Labilithrix.s__Labilithrix_luteola	LP	4.84649	0.0495346
k__Bacteria.p__Proteobacteria.c__Deltaproteobacteria.o__Myxococcales.f__Myxococcaceae.g__Aggregicoccus.s__uncultured_Cystobacteraceae_bacterium	CK	4.66412	0.0495346
k__Bacteria.p__Proteobacteria.c__Deltaproteobacteria.o__Myxococcales.f__Polyangiaceae.g__Sorangium	LP	4.47851	0.0495346
k__Bacteria.p__Proteobacteria.c__Deltaproteobacteria.o__Myxococcales.f__Polyangiaceae.g__Sorangium.s__Sorangium_cellulosum	LP	4.46814	0.0495346
k__Bacteria.p__Proteobacteria.c__Deltaproteobacteria.o__Myxococcales.f__Sandaracinaceae.g__Sandaracinus.s__uncultured_Anaeromyxobacter_sp_	LP	5.53939	0.0495346
k__Bacteria.p__Proteobacteria.c__Gammaproteobacteria	LP	6.57647	0.0495346
k__Bacteria.p__Proteobacteria.c__Gammaproteobacteria.o__Aeromonadales	LP	5.51395	0.0495346
k__Bacteria.p__Proteobacteria.c__Gammaproteobacteria.o__Aeromonadales.f__Aeromonadaceae	LP	5.5107	0.0495346
k__Bacteria.p__Proteobacteria.c__Gammaproteobacteria.o__Aeromonadales.f__Aeromonadaceae.g__Aeromonas	LP	5.50939	0.0495346
k__Bacteria.p__Proteobacteria.c__Gammaproteobacteria.o__Enterobacteriales	LP	5.52366	0.0495346
k__Bacteria.p__Proteobacteria.c__Gammaproteobacteria.o__Enterobacteriales.f__Enterobacteriaceae	LP	5.52104	0.0495346
k__Bacteria.p__Proteobacteria.c__Gammaproteobacteria.o__Enterobacteriales.f__Enterobacteriaceae.g__Escherichia_Shigella	LP	5.17488	0.0495346
k__Bacteria.p__Proteobacteria.c__Gammaproteobacteria.o__Enterobacteriales.f__Enterobacteriaceae.g__Escherichia_Shigella.s__Escherichia_coli_K_12	LP	5.15985	0.0495346
k__Bacteria.p__Proteobacteria.c__Gammaproteobacteria.o__Enterobacteriales.f__Enterobacteriaceae.g__Salmonella	LP	5.30136	0.0495346
k__Bacteria.p__Proteobacteria.c__Gammaproteobacteria.o__Enterobacteriales.f__Enterobacteriaceae.g__Salmonella.s__Salmonella_enterica	LP	5.31418	0.0495346
k__Bacteria.p__Proteobacteria.c__Gammaproteobacteria.o__Legionellales.f__Coxiellaceae.g__Coxiella.s__bacterium_enrichment_culture_clone_B61_2011	LP	5.56686	0.0495346
k__Bacteria.p__Proteobacteria.c__Gammaproteobacteria.o__Legionellales.f__Coxiellaceae.g__Diplorickettsia	LP	5.28799	0.036904
k__Bacteria.p__Proteobacteria.c__Gammaproteobacteria.o__Legionellales.f__Legionellaceae	LP	4.64755	0.0495346
k__Bacteria.p__Proteobacteria.c__Gammaproteobacteria.o__Legionellales.f__Legionellaceae.g__Legionella	LP	4.64899	0.0495346
k__Bacteria.p__Proteobacteria.c__Gammaproteobacteria.o__Pseudomonadales.f__Moraxellaceae	LP	4.70151	0.0495346
k__Bacteria.p__Proteobacteria.c__Gammaproteobacteria.o__Pseudomonadales.f__Pseudomonadaceae.g__Cellvibrio	LP	5.27275	0.0495346
k__Bacteria.p__Proteobacteria.c__Gammaproteobacteria.o__Pseudomonadales.f__Pseudomonadaceae.g__Pseudomonas.s__Pseudomonas_matsuisoli	LP	4.87627	0.0463016
k__Bacteria.p__Proteobacteria.c__Gammaproteobacteria.o__Xanthomonadales	LP	6.33858	0.0495346
k__Bacteria.p__Proteobacteria.c__Gammaproteobacteria.o__Xanthomonadales.f__Sinobacteraceae.g__Nevskia	LP	4.81054	0.0495346
k__Bacteria.p__Proteobacteria.c__Gammaproteobacteria.o__Xanthomonadales.f__Xanthomonadaceae	LP	6.13194	0.0495346
k__Bacteria.p__Proteobacteria.c__Gammaproteobacteria.o__Xanthomonadales.f__Xanthomonadaceae.g__Dokdonella	LP	4.99275	0.0495346
k__Bacteria.p__Proteobacteria.c__Gammaproteobacteria.o__Xanthomonadales.f__Xanthomonadaceae.g__Dokdonella.s__uncultured_Xanthomonadales_bacterium	LP	4.97376	0.0495346
k__Bacteria.p__Proteobacteria.c__Gammaproteobacteria.o__Xanthomonadales.f__Xanthomonadaceae.g__Dyella	LP	4.75457	0.0495346
k__Bacteria.p__Proteobacteria.c__Gammaproteobacteria.o__Xanthomonadales.f__Xanthomonadaceae.g__Luteimonas	LP	4.61136	0.0495346
k__Bacteria.p__Proteobacteria.c__Gammaproteobacteria.o__Xanthomonadales.f__Xanthomonadaceae.g__Luteimonas.s__uncultured_Xanthomonas_sp_	LP	4.60997	0.0495346
k__Bacteria.p__Proteobacteria.c__Gammaproteobacteria.o__Xanthomonadales.f__Xanthomonadaceae.g__Lysobacter	LP	5.57602	0.0495346
k__Bacteria.p__Proteobacteria.c__Gammaproteobacteria.o__Xanthomonadales.f__Xanthomonadaceae.g__Lysobacter.s__uncultured_Thermomonas_sp_	LP	5.57199	0.0495346
k__Bacteria.p__Proteobacteria.c__Gammaproteobacteria.o__Xanthomonadales.f__Xanthomonadaceae.g__Pseudoxanthomonas	LP	4.86034	0.0495346
k__Bacteria.p__Proteobacteria.c__Gammaproteobacteria.o__Xanthomonadales.f__Xanthomonadaceae.g__Pseudoxanthomonas.s__Pseudoxanthomonas_mexicana	LP	4.63161	0.0495346
k__Bacteria.p__Proteobacteria.c__Gammaproteobacteria.o__Xanthomonadales.f__Xanthomonadaceae.g__Rudaea	LP	5.10152	0.0495346
k__Bacteria.p__Proteobacteria.c__Oligoflexia	LP	5.02691	0.0495346
k__Bacteria.p__Proteobacteria.c__Oligoflexia.o__Oligoflexales	LP	5.01461	0.0495346
k__Bacteria.p__Proteobacteria.c__Oligoflexia.o__Oligoflexales.f__Oligoflexaceae	LP	5.02132	0.0495346
k__Bacteria.p__Proteobacteria.c__Oligoflexia.o__Oligoflexales.f__Oligoflexaceae.g__Oligoflexus	LP	5.00026	0.0495346
k__Bacteria.p__Proteobacteria.c__Oligoflexia.o__Oligoflexales.f__Oligoflexaceae.g__Oligoflexus.s__uncultured_Desulfocurvus_sp_	LP	4.44031	0.0495346
k__Bacteria.p__Proteobacteria.c__Oligoflexia.o__Oligoflexales.f__Oligoflexaceae.g__Oligoflexus.s__uncultured_proteobacterium	LP	4.4801	0.0495346
k__Bacteria.p__Verrucomicrobia.c__Spartobacteria	LP	5.25837	0.0495346
