# Supplementary material for: Intercropping Pinto Peanut in Litchi Orchard Effectively Improved Soil Available Potassium Content, Optimized Soil Bacterial Community Structure, and Advanced Bacterial Community Diversity
Source: Front Microbiol. 2022 May 12;13:868312. doi: 10.3389/fmicb.2022.868312 (PMC9134032; doi:10.3389/fmicb.2022.868312)
Supplement: Supplementary file 1 [file Data_Sheet_1.zip › Raw data/File 9.XLSX]

## Sheet: Sheet1
Samples	Observed	Chao1	ACE	Shannon	Simpson	Coverage
CK-1	6153	6564.69	6502.8	6.84579	0.00292119	0.998481
CK-2	5317	5837.59	5835.44	6.65349	0.0036611	0.997164
CK-3	6296	6793.9	6764.06	6.95348	0.00287864	0.996965
average	5922	6398.73	6367.43	6.81759	0.00315364	0.997536
LP-1	6120	6788.49	6748.47	6.91706	0.00324209	0.995747
LP-2	5719	6424.92	6349.41	6.9203	0.00306925	0.995082
LP-3	6335	6700.21	6673.99	6.86072	0.00272088	0.998236
average	6058	6637.88	6590.62	6.89936	0.00301074	0.996355
